# Supplementary material for: Nuclear rupture induced by capillary constriction forces promotes differential effects on metastatic and normal breast cells
Source: Sci Rep. 2024 Jun 26;14:14793. doi: 10.1038/s41598-024-64733-x (PMC11208511; doi:10.1038/s41598-024-64733-x)
Supplement: Supplementary file 1 — Supplementary Information 1. [file 41598_2024_64733_MOESM1_ESM.xlsx]

## Sheet: Sheet3
MDA-MB-231 GO
Category	GOID	Description	GeneRatio	BgRatio	pvalue	padj	geneID	geneName	Count	Up	Up_Gene_names	Down	Down_Gene_names
BP	GO:0045652	regulation of megakaryocyte differentiation	6/128	65/14160	2.58945e-05	0.0427099	ENSG00000167548/ENSG00000278637/ENSG00000100354/ENSG00000118058/ENSG00000055609/ENSG00000276180	KMT2D/HIST1H4A/TNRC6B/KMT2A/KMT2C/HIST1H4I	6	5	ENSG00000167548/ENSG00000278637/ENSG00000100354/ENSG00000118058/ENSG00000055609	1	ENSG00000276180
BP	GO:0048168	regulation of neuronal synaptic plasticity	5/128	47/14160	6.31492e-05	0.0427099	ENSG00000118058/ENSG00000184144/ENSG00000198576/ENSG00000122877/ENSG00000130477	KMT2A/CNTN2/ARC/EGR2/UNC13A	5	3	ENSG00000118058/ENSG00000184144/ENSG00000198576	2	ENSG00000122877/ENSG00000130477
BP	GO:0051568	histone H3-K4 methylation	5/128	47/14160	6.31492e-05	0.0427099	ENSG00000168298/ENSG00000167548/ENSG00000118058/ENSG00000055609/ENSG00000116539	HIST1H1E/KMT2D/KMT2A/KMT2C/ASH1L	5	5	ENSG00000168298/ENSG00000167548/ENSG00000118058/ENSG00000055609/ENSG00000116539	0
BP	GO:0030219	megakaryocyte differentiation	6/128	80/14160	8.43524e-05	0.0427877	ENSG00000167548/ENSG00000278637/ENSG00000100354/ENSG00000118058/ENSG00000055609/ENSG00000276180	KMT2D/HIST1H4A/TNRC6B/KMT2A/KMT2C/HIST1H4I	6	5	ENSG00000167548/ENSG00000278637/ENSG00000100354/ENSG00000118058/ENSG00000055609	1	ENSG00000276180
MF	GO:0042800	histone methyltransferase activity (H3-K4 specific)	4/127	16/14232	1.01292e-05	0.00289695	ENSG00000167548/ENSG00000118058/ENSG00000055609/ENSG00000116539	KMT2D/KMT2A/KMT2C/ASH1L	4	4	ENSG00000167548/ENSG00000118058/ENSG00000055609/ENSG00000116539	0
								up/up/up
MCF-10A GO
KEGGID	Description	GeneRatio	BgRatio	pvalue	padj	geneID	geneName	keggID	Count	Up	Up_Gene_id	Down	Down_Gene_id
hsa04060	Cytokine-cytokine receptor interaction	41/742	192/8620	3.16088e-08	9.83035e-06	ENSG00000137070/ENSG00000119699/ENSG00000145824/ENSG00000157873/ENSG00000163464/ENSG00000159110/ENSG00000150281/ENSG00000232460/ENSG00000121966/ENSG00000232810/ENSG00000162892/ENSG00000135960/ENSG00000168811/ENSG00000123999/ENSG00000117586/ENSG00000153162/ENSG00000164404/ENSG00000173535/ENSG00000169248/ENSG00000110944/ENSG00000168685/ENSG00000164761/ENSG00000101017/ENSG00000123612/ENSG00000115602…	IL11RA/TGFB3/CXCL14/TNFRSF14/CXCR1/IFNAR2/CTF1/BMPR1AP2/CXCR4/TNF/IL24/EDAR/IL12A/INHA/TNFSF4/BMP6/GDF9/TNFRSF10C/CXCL11/IL23A/IL7R/TNFRSF11B/CD40/ACVR1C/IL1RL1/BMP7/TNFSF13B/IL34/INHBB/IL36G/CXCL10/PRLR/IL9RP3/CCL2/IFNE/CCR3/TNFRSF1B/CXCL17/IL12RB2/IL1R2/BMP8A	hsa:3590/hsa:7043/hsa:9547/hsa:8764/hsa:3577/hsa:3455/hsa:1489/hsa:657/hsa:7852/hsa:7124/hsa:11009/hsa:10913/hsa:3592/hsa:3623/hsa:7292/hsa:654/hsa:2661/hsa:8794/hsa:6373/hsa:51561/hsa:3575/hsa:4982/hsa:958/hsa:130399/hsa:9173/hsa:655/hsa:10673/hsa:146433/hsa:3625/hsa:56300/hsa:3627/hsa:5618/hsa:3581/hsa:6347/hsa:338376/hsa:1232/hsa:7133/hsa:284340/hsa:3595/hsa:7850/hsa:353500	41	1	ENSG00000232460	40	ENSG00000137070/ENSG00000119699/ENSG00000145824/ENSG00000157873/ENSG00000163464/ENSG00000159110/ENSG00000150281/ENSG00000121966/ENSG00000232810/ENSG00000162892/ENSG00000135960/ENSG00000168811/ENSG00000123999/ENSG00000117586/ENSG00000153162/ENSG00000164404/ENSG00000173535/ENSG00000169248/ENSG00000110944/ENSG00000168685/ENSG00000164761/ENSG00000101017/ENSG00000123612/ENSG00000115602/ENSG00000101144…
hsa00590	Arachidonic acid metabolism	18/742	68/8620	1.13227e-05	0.00176068	ENSG00000108839/ENSG00000133328/ENSG00000280208/ENSG00000059377/ENSG00000134716/ENSG00000163803/ENSG00000260735/ENSG00000265787/ENSG00000188257/ENSG00000124212/ENSG00000188089/ENSG00000229204/ENSG00000277647/ENSG00000233622/ENSG00000224680/ENSG00000179477/ENSG00000127472/ENSG00000186115	ALOX12/HRASLS2/GGT4P/TBXAS1/CYP2J2/PLB1/AC139256.1/CYP4F35P/PLA2G2A/PTGIS/PLA2G4E/PTGES3P3/AC126755.6/CYP2T1P/PLA2G12AP1/ALOX12B/PLA2G5/CYP4F2	hsa:239/hsa:54979/hsa:2678/hsa:6916/hsa:1573/hsa:151056/hsa:8399/hsa:4051/hsa:5320/hsa:5740/hsa:123745/hsa:10728/hsa:8399/hsa:1555/hsa:81579/hsa:242/hsa:5322/hsa:8529	18	0		18	ENSG00000108839/ENSG00000133328/ENSG00000280208/ENSG00000059377/ENSG00000134716/ENSG00000163803/ENSG00000260735/ENSG00000265787/ENSG00000188257/ENSG00000124212/ENSG00000188089/ENSG00000229204/ENSG00000277647/ENSG00000233622/ENSG00000224680/ENSG00000179477/ENSG00000127472/ENSG00000186115
hsa04080	Neuroactive ligand-receptor interaction	32/742	190/8620	0.000162119	0.0156901	ENSG00000163794/ENSG00000145040/ENSG00000101188/ENSG00000075073/ENSG00000164128/ENSG00000127129/ENSG00000171631/ENSG00000094755/ENSG00000114812/ENSG00000184160/ENSG00000125384/ENSG00000064989/ENSG00000175697/ENSG00000129749/ENSG00000135744/ENSG00000179546/ENSG00000160716/ENSG00000125910/ENSG00000089041/ENSG00000043591/ENSG00000183971/ENSG00000108556/ENSG00000113494/ENSG00000116032/ENSG00000164418…	UCN/UCN2/NTSR1/TACR2/NPY1R/EDN2/P2RY6/GABRP/VIPR1/ADRA2C/PTGER2/CALCRL/GPR156/CHRNA10/AGT/HTR1D/CHRNB2/S1PR4/P2RX7/ADRB1/NPW/CHRNE/PRLR/GRIN3B/GRIK2/CHRNA3/CORT/GPR83/GABRR2/RXFP4/GRM2/S1PR5	hsa:7349/hsa:90226/hsa:4923/hsa:6865/hsa:4886/hsa:1907/hsa:5031/hsa:2568/hsa:7433/hsa:152/hsa:5732/hsa:10203/hsa:165829/hsa:57053/hsa:183/hsa:3352/hsa:1141/hsa:8698/hsa:5027/hsa:153/hsa:283869/hsa:1145/hsa:5618/hsa:116444/hsa:2898/hsa:1136/hsa:1325/hsa:10888/hsa:2570/hsa:339403/hsa:2912/hsa:53637	32	2	ENSG00000241563/ENSG00000164082	30	ENSG00000163794/ENSG00000145040/ENSG00000101188/ENSG00000075073/ENSG00000164128/ENSG00000127129/ENSG00000171631/ENSG00000094755/ENSG00000114812/ENSG00000184160/ENSG00000125384/ENSG00000064989/ENSG00000175697/ENSG00000129749/ENSG00000135744/ENSG00000179546/ENSG00000160716/ENSG00000125910/ENSG00000089041/ENSG00000043591/ENSG00000183971/ENSG00000108556/ENSG00000113494/ENSG00000116032/ENSG00000164418…
hsa00591	Linoleic acid metabolism	9/742	26/8620	0.000201802	0.0156901	ENSG00000133328/ENSG00000134716/ENSG00000163803/ENSG00000260735/ENSG00000188257/ENSG00000188089/ENSG00000277647/ENSG00000224680/ENSG00000127472	HRASLS2/CYP2J2/PLB1/AC139256.1/PLA2G2A/PLA2G4E/AC126755.6/PLA2G12AP1/PLA2G5	hsa:54979/hsa:1573/hsa:151056/hsa:8399/hsa:5320/hsa:123745/hsa:8399/hsa:81579/hsa:5322	9	0		9	ENSG00000133328/ENSG00000134716/ENSG00000163803/ENSG00000260735/ENSG00000188257/ENSG00000188089/ENSG00000277647/ENSG00000224680/ENSG00000127472
hsa04061	Viral protein interaction with cytokine and cytokine receptor	13/742	54/8620	0.000512605	0.0317756	ENSG00000145824/ENSG00000157873/ENSG00000163464/ENSG00000121966/ENSG00000232810/ENSG00000162892/ENSG00000173535/ENSG00000169248/ENSG00000157368/ENSG00000169245/ENSG00000108691/ENSG00000183625/ENSG00000028137	CXCL14/TNFRSF14/CXCR1/CXCR4/TNF/IL24/TNFRSF10C/CXCL11/IL34/CXCL10/CCL2/CCR3/TNFRSF1B	hsa:9547/hsa:8764/hsa:3577/hsa:7852/hsa:7124/hsa:11009/hsa:8794/hsa:6373/hsa:146433/hsa:3627/hsa:6347/hsa:1232/hsa:7133	13	0		13	ENSG00000145824/ENSG00000157873/ENSG00000163464/ENSG00000121966/ENSG00000232810/ENSG00000162892/ENSG00000173535/ENSG00000169248/ENSG00000157368/ENSG00000169245/ENSG00000108691/ENSG00000183625/ENSG00000028137
hsa00592	alpha-Linolenic acid metabolism	8/742	24/8620	0.000613033	0.0317756	ENSG00000133328/ENSG00000163803/ENSG00000260735/ENSG00000188257/ENSG00000188089/ENSG00000277647/ENSG00000224680/ENSG00000127472	HRASLS2/PLB1/AC139256.1/PLA2G2A/PLA2G4E/AC126755.6/PLA2G12AP1/PLA2G5	hsa:54979/hsa:151056/hsa:8399/hsa:5320/hsa:123745/hsa:8399/hsa:81579/hsa:5322	8	0		8	ENSG00000133328/ENSG00000163803/ENSG00000260735/ENSG00000188257/ENSG00000188089/ENSG00000277647/ENSG00000224680/ENSG00000127472
hsa04670	Leukocyte transendothelial migration	25/742	148/8620	0.000783389	0.0332476	ENSG00000285721/ENSG00000261371/ENSG00000229097/ENSG00000121966/ENSG00000217801/ENSG00000070831/ENSG00000272989/ENSG00000169896/ENSG00000284642/ENSG00000257433/ENSG00000263006/ENSG00000251593/ENSG00000272462/ENSG00000111245/ENSG00000232160/ENSG00000113946/ENSG00000149564/ENSG00000271032/ENSG00000249936/ENSG00000066405/ENSG00000215388/ENSG00000165215/ENSG00000074966/ENSG00000165168/ENSG00000231340	AL031281.2/PECAM1/CALM2P2/CXCR4/AL390719.1/CDC42/LINC02012/ITGAM/AL139424.2/AC004241.1/ROCK1P1/MSNP1/U91328.1/MYL2/RAP2C-AS1/CLDN16/ESAM/AC020907.4/RAC1P2/CLDN18/ACTG1P3/CLDN3/TXK/CYBB/ACTG1P10	hsa:998/hsa:5175/hsa:10398/hsa:7852/hsa:5781/hsa:998/hsa:93408/hsa:3684/hsa:93408/hsa:10411/hsa:6093/hsa:4478/hsa:93408/hsa:4633/hsa:93408/hsa:10686/hsa:90952/hsa:93408/hsa:5879/hsa:51208/hsa:71/hsa:1365/hsa:7294/hsa:1536/hsa:71	25	3	ENSG00000285721/ENSG00000251593/ENSG00000249936	22	ENSG00000261371/ENSG00000229097/ENSG00000121966/ENSG00000217801/ENSG00000070831/ENSG00000272989/ENSG00000169896/ENSG00000284642/ENSG00000257433/ENSG00000263006/ENSG00000272462/ENSG00000111245/ENSG00000232160/ENSG00000113946/ENSG00000149564/ENSG00000271032/ENSG00000066405/ENSG00000215388/ENSG00000165215/ENSG00000074966/ENSG00000165168/ENSG00000231340
hsa05144	Malaria	10/742	37/8620	0.000855243	0.0332476	ENSG00000119699/ENSG00000261371/ENSG00000135218/ENSG00000232810/ENSG00000169439/ENSG00000168811/ENSG00000213088/ENSG00000101017/ENSG00000186340/ENSG00000108691	TGFB3/PECAM1/CD36/TNF/SDC2/IL12A/ACKR1/CD40/THBS2/CCL2	hsa:7043/hsa:5175/hsa:948/hsa:7124/hsa:6383/hsa:3592/hsa:2532/hsa:958/hsa:7058/hsa:6347	10	0		10	ENSG00000119699/ENSG00000261371/ENSG00000135218/ENSG00000232810/ENSG00000169439/ENSG00000168811/ENSG00000213088/ENSG00000101017/ENSG00000186340/ENSG00000108691
MCF-10 KEGGS
Category	GOID	Description	GeneRatio	BgRatio	pvalue	padj	geneID	geneName	Count	Up	Up_Gene_names	Down	Down_Gene_names
BP	GO:0007156	homophilic cell adhesion via plasma membrane adhesion molecules	32/1005	131/13669	9.58047e-10	4.37157e-06	ENSG00000261371/ENSG00000250120/ENSG00000162706/ENSG00000175065/ENSG00000120324/ENSG00000197479/ENSG00000113555/ENSG00000081853/ENSG00000149571/ENSG00000128536/ENSG00000253731/ENSG00000113248/ENSG00000113209/ENSG00000204956/ENSG00000150394/ENSG00000112852/ENSG00000113212/ENSG00000107736/ENSG00000124215/ENSG00000177839/ENSG00000120328/ENSG00000253305/ENSG00000099834/ENSG00000134760/ENSG00000150637…	PECAM1/PCDHA10/CADM3/DSG4/PCDHB10/PCDHB11/PCDH12/PCDHGA2/KIRREL3/CDHR3/PCDHGA6/PCDHB15/PCDHB5/PCDHGA1/CDH8/PCDHB2/PCDHB7/CDH23/CDH26/PCDHB9/PCDHB12/PCDHGB6/CDHR5/DSG1/CD226/PCDHB6/ESAM/PCDHGB1/PCDHGB7/PCDHA2/PCDHGA11/PCDH15	32	1	ENSG00000254122	31	ENSG00000261371/ENSG00000250120/ENSG00000162706/ENSG00000175065/ENSG00000120324/ENSG00000197479/ENSG00000113555/ENSG00000081853/ENSG00000149571/ENSG00000128536/ENSG00000253731/ENSG00000113248/ENSG00000113209/ENSG00000204956/ENSG00000150394/ENSG00000112852/ENSG00000113212/ENSG00000107736/ENSG00000124215/ENSG00000177839/ENSG00000120328/ENSG00000253305/ENSG00000099834/ENSG00000134760/ENSG00000150637…
BP	GO:0098742	cell-cell adhesion via plasma-membrane adhesion molecules	38/1005	196/13669	2.74981e-08	6.27369e-05	ENSG00000261371/ENSG00000250120/ENSG00000162706/ENSG00000175065/ENSG00000120324/ENSG00000197479/ENSG00000113555/ENSG00000081853/ENSG00000149571/ENSG00000128536/ENSG00000253731/ENSG00000169896/ENSG00000113248/ENSG00000113209/ENSG00000204956/ENSG00000150394/ENSG00000112852/ENSG00000113212/ENSG00000107736/ENSG00000124215/ENSG00000074660/ENSG00000177839/ENSG00000120328/ENSG00000253305/ENSG00000099834…	PECAM1/PCDHA10/CADM3/DSG4/PCDHB10/PCDHB11/PCDH12/PCDHGA2/KIRREL3/CDHR3/PCDHGA6/ITGAM/PCDHB15/PCDHB5/PCDHGA1/CDH8/PCDHB2/PCDHB7/CDH23/CDH26/SCARF1/PCDHB9/PCDHB12/PCDHGB6/CDHR5/DSG1/CD226/PCDHB6/CLDN16/ESAM/PCDHGB1/PCDHGB7/CLDN18/CLDN3/PCDHA2/CLDN4/PCDHGA11/PCDH15	38	1	ENSG00000254122	37	ENSG00000261371/ENSG00000250120/ENSG00000162706/ENSG00000175065/ENSG00000120324/ENSG00000197479/ENSG00000113555/ENSG00000081853/ENSG00000149571/ENSG00000128536/ENSG00000253731/ENSG00000169896/ENSG00000113248/ENSG00000113209/ENSG00000204956/ENSG00000150394/ENSG00000112852/ENSG00000113212/ENSG00000107736/ENSG00000124215/ENSG00000074660/ENSG00000177839/ENSG00000120328/ENSG00000253305/ENSG00000099834…
BP	GO:0007268	chemical synaptic transmission	64/1005	470/13669	1.05615e-06	0.00107902	ENSG00000143469/ENSG00000183044/ENSG00000106688/ENSG00000163794/ENSG00000204176/ENSG00000101188/ENSG00000154822/ENSG00000130203/ENSG00000075073/ENSG00000185518/ENSG00000120324/ENSG00000164128/ENSG00000100968/ENSG00000197479/ENSG00000122877/ENSG00000094755/ENSG00000166405/ENSG00000155093/ENSG00000185345/ENSG00000113248/ENSG00000113209/ENSG00000133019/ENSG00000007516/ENSG00000150394/ENSG00000176406…	SYT14/ABAT/SLC1A1/UCN/SYT15/NTSR1/PLCL2/APOE/TACR2/SV2B/PCDHB10/NPY1R/NFATC4/PCDHB11/EGR2/GABRP/RIC3/PTPRN2/PRKN/PCDHB15/PCDHB5/CHRM3/BAIAP3/CDH8/RIMS2/CHRNA10/PLCL1/AGT/SHC3/C2CD4C/PRRT2/NLGN3/PCDHB2/HTR1D/PCDHB7/SYNGR1/AKAP5/CHRNB2/SHANK2/NEURL1/PCDHB9/PCDHB12/APBA1/P2RX7/CHRNE/SYT17/BSN/RIMBP3/PCDHB6/GRIN3B/GRIK2/CACNA2D2/JPH3/SCN1B/CHRNA3/DTNA/CORT/KIF5A/SYT2/GABRR2/TSPOAP1/SLC18A2/GRM2/STAR	64	2	ENSG00000241563/ENSG00000164082	62	ENSG00000143469/ENSG00000183044/ENSG00000106688/ENSG00000163794/ENSG00000204176/ENSG00000101188/ENSG00000154822/ENSG00000130203/ENSG00000075073/ENSG00000185518/ENSG00000120324/ENSG00000164128/ENSG00000100968/ENSG00000197479/ENSG00000122877/ENSG00000094755/ENSG00000166405/ENSG00000155093/ENSG00000185345/ENSG00000113248/ENSG00000113209/ENSG00000133019/ENSG00000007516/ENSG00000150394/ENSG00000176406…
BP	GO:0098916	anterograde trans-synaptic signaling	64/1005	470/13669	1.05615e-06	0.00107902	ENSG00000143469/ENSG00000183044/ENSG00000106688/ENSG00000163794/ENSG00000204176/ENSG00000101188/ENSG00000154822/ENSG00000130203/ENSG00000075073/ENSG00000185518/ENSG00000120324/ENSG00000164128/ENSG00000100968/ENSG00000197479/ENSG00000122877/ENSG00000094755/ENSG00000166405/ENSG00000155093/ENSG00000185345/ENSG00000113248/ENSG00000113209/ENSG00000133019/ENSG00000007516/ENSG00000150394/ENSG00000176406…	SYT14/ABAT/SLC1A1/UCN/SYT15/NTSR1/PLCL2/APOE/TACR2/SV2B/PCDHB10/NPY1R/NFATC4/PCDHB11/EGR2/GABRP/RIC3/PTPRN2/PRKN/PCDHB15/PCDHB5/CHRM3/BAIAP3/CDH8/RIMS2/CHRNA10/PLCL1/AGT/SHC3/C2CD4C/PRRT2/NLGN3/PCDHB2/HTR1D/PCDHB7/SYNGR1/AKAP5/CHRNB2/SHANK2/NEURL1/PCDHB9/PCDHB12/APBA1/P2RX7/CHRNE/SYT17/BSN/RIMBP3/PCDHB6/GRIN3B/GRIK2/CACNA2D2/JPH3/SCN1B/CHRNA3/DTNA/CORT/KIF5A/SYT2/GABRR2/TSPOAP1/SLC18A2/GRM2/STAR	64	2	ENSG00000241563/ENSG00000164082	62	ENSG00000143469/ENSG00000183044/ENSG00000106688/ENSG00000163794/ENSG00000204176/ENSG00000101188/ENSG00000154822/ENSG00000130203/ENSG00000075073/ENSG00000185518/ENSG00000120324/ENSG00000164128/ENSG00000100968/ENSG00000197479/ENSG00000122877/ENSG00000094755/ENSG00000166405/ENSG00000155093/ENSG00000185345/ENSG00000113248/ENSG00000113209/ENSG00000133019/ENSG00000007516/ENSG00000150394/ENSG00000176406…
BP	GO:0099537	trans-synaptic signaling	64/1005	473/13669	1.31855e-06	0.00107902	ENSG00000143469/ENSG00000183044/ENSG00000106688/ENSG00000163794/ENSG00000204176/ENSG00000101188/ENSG00000154822/ENSG00000130203/ENSG00000075073/ENSG00000185518/ENSG00000120324/ENSG00000164128/ENSG00000100968/ENSG00000197479/ENSG00000122877/ENSG00000094755/ENSG00000166405/ENSG00000155093/ENSG00000185345/ENSG00000113248/ENSG00000113209/ENSG00000133019/ENSG00000007516/ENSG00000150394/ENSG00000176406…	SYT14/ABAT/SLC1A1/UCN/SYT15/NTSR1/PLCL2/APOE/TACR2/SV2B/PCDHB10/NPY1R/NFATC4/PCDHB11/EGR2/GABRP/RIC3/PTPRN2/PRKN/PCDHB15/PCDHB5/CHRM3/BAIAP3/CDH8/RIMS2/CHRNA10/PLCL1/AGT/SHC3/C2CD4C/PRRT2/NLGN3/PCDHB2/HTR1D/PCDHB7/SYNGR1/AKAP5/CHRNB2/SHANK2/NEURL1/PCDHB9/PCDHB12/APBA1/P2RX7/CHRNE/SYT17/BSN/RIMBP3/PCDHB6/GRIN3B/GRIK2/CACNA2D2/JPH3/SCN1B/CHRNA3/DTNA/CORT/KIF5A/SYT2/GABRR2/TSPOAP1/SLC18A2/GRM2/STAR	64	2	ENSG00000241563/ENSG00000164082	62	ENSG00000143469/ENSG00000183044/ENSG00000106688/ENSG00000163794/ENSG00000204176/ENSG00000101188/ENSG00000154822/ENSG00000130203/ENSG00000075073/ENSG00000185518/ENSG00000120324/ENSG00000164128/ENSG00000100968/ENSG00000197479/ENSG00000122877/ENSG00000094755/ENSG00000166405/ENSG00000155093/ENSG00000185345/ENSG00000113248/ENSG00000113209/ENSG00000133019/ENSG00000007516/ENSG00000150394/ENSG00000176406…
BP	GO:0099536	synaptic signaling	64/1005	474/13669	1.41883e-06	0.00107902	ENSG00000143469/ENSG00000183044/ENSG00000106688/ENSG00000163794/ENSG00000204176/ENSG00000101188/ENSG00000154822/ENSG00000130203/ENSG00000075073/ENSG00000185518/ENSG00000120324/ENSG00000164128/ENSG00000100968/ENSG00000197479/ENSG00000122877/ENSG00000094755/ENSG00000166405/ENSG00000155093/ENSG00000185345/ENSG00000113248/ENSG00000113209/ENSG00000133019/ENSG00000007516/ENSG00000150394/ENSG00000176406…	SYT14/ABAT/SLC1A1/UCN/SYT15/NTSR1/PLCL2/APOE/TACR2/SV2B/PCDHB10/NPY1R/NFATC4/PCDHB11/EGR2/GABRP/RIC3/PTPRN2/PRKN/PCDHB15/PCDHB5/CHRM3/BAIAP3/CDH8/RIMS2/CHRNA10/PLCL1/AGT/SHC3/C2CD4C/PRRT2/NLGN3/PCDHB2/HTR1D/PCDHB7/SYNGR1/AKAP5/CHRNB2/SHANK2/NEURL1/PCDHB9/PCDHB12/APBA1/P2RX7/CHRNE/SYT17/BSN/RIMBP3/PCDHB6/GRIN3B/GRIK2/CACNA2D2/JPH3/SCN1B/CHRNA3/DTNA/CORT/KIF5A/SYT2/GABRR2/TSPOAP1/SLC18A2/GRM2/STAR	64	2	ENSG00000241563/ENSG00000164082	62	ENSG00000143469/ENSG00000183044/ENSG00000106688/ENSG00000163794/ENSG00000204176/ENSG00000101188/ENSG00000154822/ENSG00000130203/ENSG00000075073/ENSG00000185518/ENSG00000120324/ENSG00000164128/ENSG00000100968/ENSG00000197479/ENSG00000122877/ENSG00000094755/ENSG00000166405/ENSG00000155093/ENSG00000185345/ENSG00000113248/ENSG00000113209/ENSG00000133019/ENSG00000007516/ENSG00000150394/ENSG00000176406…
BP	GO:0001895	retina homeostasis	15/1005	50/13669	1.74222e-06	0.00113568	ENSG00000162078/ENSG00000012223/ENSG00000167768/ENSG00000070729/ENSG00000104237/ENSG00000107736/ENSG00000130045/ENSG00000182040/ENSG00000042781/ENSG00000111837/ENSG00000183638/ENSG00000007062/ENSG00000162896/ENSG00000119715/ENSG00000150275	ZG16B/LTF/KRT1/CNGB1/RP1/CDH23/NXNL2/USH1G/USH2A/MAK/RP1L1/PROM1/PIGR/ESRRB/PCDH15	15	0		15	ENSG00000162078/ENSG00000012223/ENSG00000167768/ENSG00000070729/ENSG00000104237/ENSG00000107736/ENSG00000130045/ENSG00000182040/ENSG00000042781/ENSG00000111837/ENSG00000183638/ENSG00000007062/ENSG00000162896/ENSG00000119715/ENSG00000150275
BP	GO:0045494	photoreceptor cell maintenance	11/1005	29/13669	3.23681e-06	0.0018462	ENSG00000070729/ENSG00000104237/ENSG00000107736/ENSG00000130045/ENSG00000182040/ENSG00000042781/ENSG00000111837/ENSG00000183638/ENSG00000007062/ENSG00000119715/ENSG00000150275	CNGB1/RP1/CDH23/NXNL2/USH1G/USH2A/MAK/RP1L1/PROM1/ESRRB/PCDH15	11	0		11	ENSG00000070729/ENSG00000104237/ENSG00000107736/ENSG00000130045/ENSG00000182040/ENSG00000042781/ENSG00000111837/ENSG00000183638/ENSG00000007062/ENSG00000119715/ENSG00000150275
BP	GO:0031424	keratinization	21/1005	104/13669	1.8232e-05	0.00908016	ENSG00000129437/ENSG00000170477/ENSG00000241794/ENSG00000171401/ENSG00000197915/ENSG00000163209/ENSG00000175065/ENSG00000196734/ENSG00000187242/ENSG00000070831/ENSG00000203785/ENSG00000167768/ENSG00000167759/ENSG00000197084/ENSG00000178172/ENSG00000163216/ENSG00000134760/ENSG00000171345/ENSG00000196859/ENSG00000052344/ENSG00000186832	KLK14/KRT4/SPRR2A/KRT13/HRNR/SPRR3/DSG4/LCE1B/KRT12/CDC42/SPRR2E/KRT1/KLK13/LCE1C/SPINK6/SPRR2D/DSG1/KRT19/KRT39/PRSS8/KRT16	21	0		21	ENSG00000129437/ENSG00000170477/ENSG00000241794/ENSG00000171401/ENSG00000197915/ENSG00000163209/ENSG00000175065/ENSG00000196734/ENSG00000187242/ENSG00000070831/ENSG00000203785/ENSG00000167768/ENSG00000167759/ENSG00000197084/ENSG00000178172/ENSG00000163216/ENSG00000134760/ENSG00000171345/ENSG00000196859/ENSG00000052344/ENSG00000186832
BP	GO:0048871	multicellular organismal homeostasis	39/1005	263/13669	1.98995e-05	0.00908016	ENSG00000183044/ENSG00000108839/ENSG00000111199/ENSG00000197915/ENSG00000101188/ENSG00000162078/ENSG00000012223/ENSG00000127129/ENSG00000232810/ENSG00000164742/ENSG00000167768/ENSG00000153162/ENSG00000070729/ENSG00000108187/ENSG00000104237/ENSG00000107736/ENSG00000164761/ENSG00000130045/ENSG00000240583/ENSG00000102575/ENSG00000182040/ENSG00000089041/ENSG00000043591/ENSG00000042781/ENSG00000111837…	ABAT/ALOX12/TRPV4/HRNR/NTSR1/ZG16B/LTF/EDN2/TNF/ADCY1/KRT1/BMP6/CNGB1/PBLD/RP1/CDH23/TNFRSF11B/NXNL2/AQP1/ACP5/USH1G/P2RX7/ADRB1/USH2A/MAK/MUC2/BGLAP/RP1L1/CLDN18/CUBN/PROM1/ALOX12B/PIGR/ESRRB/NAPSA/KRT16/CYP4F2/CLDN4/PCDH15	39	1	ENSG00000198788	38	ENSG00000183044/ENSG00000108839/ENSG00000111199/ENSG00000197915/ENSG00000101188/ENSG00000162078/ENSG00000012223/ENSG00000127129/ENSG00000232810/ENSG00000164742/ENSG00000167768/ENSG00000153162/ENSG00000070729/ENSG00000108187/ENSG00000104237/ENSG00000107736/ENSG00000164761/ENSG00000130045/ENSG00000240583/ENSG00000102575/ENSG00000182040/ENSG00000089041/ENSG00000043591/ENSG00000042781/ENSG00000111837…
BP	GO:0006820	anion transport	59/1005	463/13669	2.1922e-05	0.00909365	ENSG00000183044/ENSG00000145217/ENSG00000268104/ENSG00000106688/ENSG00000253598/ENSG00000172345/ENSG00000155962/ENSG00000165449/ENSG00000170379/ENSG00000101276/ENSG00000163959/ENSG00000181035/ENSG00000118322/ENSG00000188603/ENSG00000101188/ENSG00000197847/ENSG00000135218/ENSG00000130203/ENSG00000147606/ENSG00000039987/ENSG00000174827/ENSG00000171631/ENSG00000167995/ENSG00000094755/ENSG00000174502…	ABAT/SLC26A1/SLC6A14/SLC1A1/SLC10A5/STARD5/CLIC2/SLC16A9/TCAF2/SLC52A3/SLC51A/SLC25A42/ATP10B/CLN3/NTSR1/SLC22A20P/CD36/APOE/SLC26A7/BEST2/PDZK1/P2RY6/BEST1/GABRP/SLC26A9/APOC1/CLTRN/FOLR3/CYB5R2/PLA2G2A/SLC16A6/SLC6A16/AGT/SLC13A4/CLCN1/SLCO2B1/AQP1/APBA1/SLC7A7/TTYH1/P2RX7/SLC22A13/SLC23A1/ABCA1/SLC16A8/SLC13A2/LCN12/ATP8A2/GABRR2/PLTP/ATP8B4/PLA2G5/TSPOAP1/CYP4F2/GRM2/CLDN4/SLC13A3/SLC5A12/SLC…	59	3	ENSG00000100979/ENSG00000164082/ENSG00000148942	56	ENSG00000183044/ENSG00000145217/ENSG00000268104/ENSG00000106688/ENSG00000253598/ENSG00000172345/ENSG00000155962/ENSG00000165449/ENSG00000170379/ENSG00000101276/ENSG00000163959/ENSG00000181035/ENSG00000118322/ENSG00000188603/ENSG00000101188/ENSG00000197847/ENSG00000135218/ENSG00000130203/ENSG00000147606/ENSG00000039987/ENSG00000174827/ENSG00000171631/ENSG00000167995/ENSG00000094755/ENSG00000174502…
BP	GO:0043117	positive regulation of vascular permeability	6/1005	10/13669	2.52684e-05	0.00960832	ENSG00000163794/ENSG00000111199/ENSG00000075073/ENSG00000174721/ENSG00000184489/ENSG00000207563	UCN/TRPV4/TACR2/FGFBP3/PTP4A3/MIR23B	6	0		6	ENSG00000163794/ENSG00000111199/ENSG00000075073/ENSG00000174721/ENSG00000184489/ENSG00000207563
BP	GO:0006936	muscle contraction	38/1005	259/13669	3.22252e-05	0.010536	ENSG00000183044/ENSG00000065534/ENSG00000163794/ENSG00000109846/ENSG00000155962/ENSG00000105357/ENSG00000183091/ENSG00000221986/ENSG00000013016/ENSG00000185532/ENSG00000118194/ENSG00000075073/ENSG00000127129/ENSG00000136842/ENSG00000184160/ENSG00000133392/ENSG00000172164/ENSG00000176076/ENSG00000133019/ENSG00000109063/ENSG00000137573/ENSG00000064989/ENSG00000135744/ENSG00000179546/ENSG00000188037…	ABAT/MYLK/UCN/CRYAB/CLIC2/MYH14/NEB/MYBPHL/EHD3/PRKG1/TNNT2/TACR2/EDN2/TMOD1/ADRA2C/MYH11/SNTB1/KCNE5/CHRM3/MYH3/SULF1/CALCRL/AGT/HTR1D/CLCN1/MYOM1/KCND3/CHRNB2/CHRNE/MYL2/MYBPC1/SCN1B/CHRNA3/DTNA/ATP8A2/SLC8A1/KCNJ2/CAV3	38	1	ENSG00000182533	37	ENSG00000183044/ENSG00000065534/ENSG00000163794/ENSG00000109846/ENSG00000155962/ENSG00000105357/ENSG00000183091/ENSG00000221986/ENSG00000013016/ENSG00000185532/ENSG00000118194/ENSG00000075073/ENSG00000127129/ENSG00000136842/ENSG00000184160/ENSG00000133392/ENSG00000172164/ENSG00000176076/ENSG00000133019/ENSG00000109063/ENSG00000137573/ENSG00000064989/ENSG00000135744/ENSG00000179546/ENSG00000188037…
BP	GO:0010817	regulation of hormone levels	51/1005	387/13669	3.23262e-05	0.010536	ENSG00000183044/ENSG00000099139/ENSG00000163794/ENSG00000111199/ENSG00000140254/ENSG00000075073/ENSG00000173918/ENSG00000089163/ENSG00000176928/ENSG00000187486/ENSG00000155093/ENSG00000232810/ENSG00000147003/ENSG00000179044/ENSG00000184160/ENSG00000211448/ENSG00000174672/ENSG00000162552/ENSG00000163803/ENSG00000123999/ENSG00000185345/ENSG00000153162/ENSG00000082196/ENSG00000164404/ENSG00000119714…	ABAT/PCSK5/UCN/TRPV4/DUOXA1/TACR2/C1QTNF1/SIRT4/GCNT4/KCNJ11/PTPRN2/TNF/CLTRN/EXOC3L1/ADRA2C/DIO2/BRSK2/WNT4/PLB1/INHA/PRKN/BMP6/C1QTNF3/GDF9/GPR68/PAX8/CORIN/RIMS2/AGT/ALDH8A1/ACVR1C/PDX1/DDO/INHBB/CACNA2D2/GFI1/UGT1A7/RASL10B/FFAR2/TPO/CHRNA3/KCNG2/HSD11B1/TSPOAP1/DKKL1/KLK6/RDH5/ALDH1A2/BMP8A/STAR/AKR1D1	51	0		51	ENSG00000183044/ENSG00000099139/ENSG00000163794/ENSG00000111199/ENSG00000140254/ENSG00000075073/ENSG00000173918/ENSG00000089163/ENSG00000176928/ENSG00000187486/ENSG00000155093/ENSG00000232810/ENSG00000147003/ENSG00000179044/ENSG00000184160/ENSG00000211448/ENSG00000174672/ENSG00000162552/ENSG00000163803/ENSG00000123999/ENSG00000185345/ENSG00000153162/ENSG00000082196/ENSG00000164404/ENSG00000119714…
BP	GO:0007600	sensory perception	49/1005	369/13669	3.77168e-05	0.0114735	ENSG00000163794/ENSG00000105357/ENSG00000101276/ENSG00000162572/ENSG00000243896/ENSG00000116039/ENSG00000101188/ENSG00000129535/ENSG00000135218/ENSG00000166763/ENSG00000164128/ENSG00000039987/ENSG00000132563/ENSG00000167995/ENSG00000262180/ENSG00000184160/ENSG00000187242/ENSG00000204248/ENSG00000127364/ENSG00000132518/ENSG00000183423/ENSG00000127366/ENSG00000130711/ENSG00000109927/ENSG00000129749…	UCN/MYH14/SLC52A3/SCNN1D/OR2A7/ATP6V1B1/NTSR1/NRL/CD36/STRCP1/NPY1R/BEST2/REEP2/BEST1/OCLM/ADRA2C/KRT12/COL11A2/TAS2R4/GUCY2D/LRIT3/TAS2R5/PRDM12/TECTA/CHRNA10/CNGB1/IMPG1/CRYBB3/RP1/CDH23/CHRNB2/SCN9A/PDE6C/NXNL2/USH1G/P2RX7/VN1R1/USH2A/TMEM100/CNGA1/RP1L1/POU4F3/MYO15A/ATP8A2/PIGR/GABRR2/RDH5/OR2A1/PCDH15	49	0		49	ENSG00000163794/ENSG00000105357/ENSG00000101276/ENSG00000162572/ENSG00000243896/ENSG00000116039/ENSG00000101188/ENSG00000129535/ENSG00000135218/ENSG00000166763/ENSG00000164128/ENSG00000039987/ENSG00000132563/ENSG00000167995/ENSG00000262180/ENSG00000184160/ENSG00000187242/ENSG00000204248/ENSG00000127364/ENSG00000132518/ENSG00000183423/ENSG00000127366/ENSG00000130711/ENSG00000109927/ENSG00000129749…
BP	GO:0016339	calcium-dependent cell-cell adhesion via plasma membrane cell adhesion molecules	11/1005	37/13669	4.63186e-05	0.0126091	ENSG00000120324/ENSG00000197479/ENSG00000113555/ENSG00000113209/ENSG00000150394/ENSG00000112852/ENSG00000107736/ENSG00000124215/ENSG00000177839/ENSG00000134760/ENSG00000113211	PCDHB10/PCDHB11/PCDH12/PCDHB5/CDH8/PCDHB2/CDH23/CDH26/PCDHB9/DSG1/PCDHB6	11	0		11	ENSG00000120324/ENSG00000197479/ENSG00000113555/ENSG00000113209/ENSG00000150394/ENSG00000112852/ENSG00000107736/ENSG00000124215/ENSG00000177839/ENSG00000134760/ENSG00000113211
BP	GO:0070169	positive regulation of biomineral tissue development	10/1005	31/13669	4.69766e-05	0.0126091	ENSG00000119699/ENSG00000012223/ENSG00000162552/ENSG00000162878/ENSG00000153162/ENSG00000101144/ENSG00000089041/ENSG00000183023/ENSG00000187689/ENSG00000115596	TGFB3/LTF/WNT4/PKDCC/BMP6/BMP7/P2RX7/SLC8A1/AMTN/WNT6	10	0		10	ENSG00000119699/ENSG00000012223/ENSG00000162552/ENSG00000162878/ENSG00000153162/ENSG00000101144/ENSG00000089041/ENSG00000183023/ENSG00000187689/ENSG00000115596
BP	GO:0019935	cyclic-nucleotide-mediated signaling	20/1005	103/13669	5.16776e-05	0.0131003	ENSG00000163794/ENSG00000145040/ENSG00000156097/ENSG00000135218/ENSG00000130203/ENSG00000185532/ENSG00000184160/ENSG00000164742/ENSG00000152270/ENSG00000114757/ENSG00000125384/ENSG00000169248/ENSG00000064989/ENSG00000176406/ENSG00000125910/ENSG00000043591/ENSG00000169245/ENSG00000165029/ENSG00000160191/ENSG00000111452	UCN/UCN2/GPR61/CD36/APOE/PRKG1/ADRA2C/ADCY1/PDE3B/PEX5L/PTGER2/CXCL11/CALCRL/RIMS2/S1PR4/ADRB1/CXCL10/ABCA1/PDE9A/ADGRD1	20	1	ENSG00000156097	19	ENSG00000163794/ENSG00000145040/ENSG00000135218/ENSG00000130203/ENSG00000185532/ENSG00000184160/ENSG00000164742/ENSG00000152270/ENSG00000114757/ENSG00000125384/ENSG00000169248/ENSG00000064989/ENSG00000176406/ENSG00000125910/ENSG00000043591/ENSG00000169245/ENSG00000165029/ENSG00000160191/ENSG00000111452
BP	GO:0006959	humoral immune response	24/1005	137/13669	5.60045e-05	0.0134499	ENSG00000148346/ENSG00000134830/ENSG00000095585/ENSG00000273802/ENSG00000143556/ENSG00000012223/ENSG00000224389/ENSG00000169035/ENSG00000232810/ENSG00000188257/ENSG00000167768/ENSG00000159527/ENSG00000124731/ENSG00000117322/ENSG00000095970/ENSG00000176919/ENSG00000126759/ENSG00000163221/ENSG00000159674/ENSG00000108691/ENSG00000184995/ENSG00000149131/ENSG00000008438/ENSG00000196415	LCN2/C5AR2/BLNK/HIST1H2BG/S100A7/LTF/C4B/KLK7/TNF/PLA2G2A/KRT1/PGLYRP3/TREM1/CR2/TREM2/C8G/CFP/S100A12/SPON2/CCL2/IFNE/SERPING1/PGLYRP1/PRTN3	24	0		24	ENSG00000148346/ENSG00000134830/ENSG00000095585/ENSG00000273802/ENSG00000143556/ENSG00000012223/ENSG00000224389/ENSG00000169035/ENSG00000232810/ENSG00000188257/ENSG00000167768/ENSG00000159527/ENSG00000124731/ENSG00000117322/ENSG00000095970/ENSG00000176919/ENSG00000126759/ENSG00000163221/ENSG00000159674/ENSG00000108691/ENSG00000184995/ENSG00000149131/ENSG00000008438/ENSG00000196415
BP	GO:0015711	organic anion transport	47/1005	359/13669	7.68475e-05	0.017036	ENSG00000183044/ENSG00000145217/ENSG00000268104/ENSG00000106688/ENSG00000253598/ENSG00000172345/ENSG00000165449/ENSG00000101276/ENSG00000163959/ENSG00000181035/ENSG00000118322/ENSG00000188603/ENSG00000101188/ENSG00000197847/ENSG00000135218/ENSG00000130203/ENSG00000147606/ENSG00000167995/ENSG00000174502/ENSG00000130208/ENSG00000147003/ENSG00000110203/ENSG00000166394/ENSG00000188257/ENSG00000108932…	ABAT/SLC26A1/SLC6A14/SLC1A1/SLC10A5/STARD5/SLC16A9/SLC52A3/SLC51A/SLC25A42/ATP10B/CLN3/NTSR1/SLC22A20P/CD36/APOE/SLC26A7/BEST1/SLC26A9/APOC1/CLTRN/FOLR3/CYB5R2/PLA2G2A/SLC16A6/SLC6A16/AGT/SLCO2B1/AQP1/APBA1/SLC7A7/P2RX7/SLC22A13/SLC23A1/ABCA1/SLC16A8/SLC13A2/LCN12/ATP8A2/PLTP/ATP8B4/PLA2G5/TSPOAP1/CYP4F2/GRM2/SLC13A3/SLC5A12	47	3	ENSG00000100979/ENSG00000164082/ENSG00000148942	44	ENSG00000183044/ENSG00000145217/ENSG00000268104/ENSG00000106688/ENSG00000253598/ENSG00000172345/ENSG00000165449/ENSG00000101276/ENSG00000163959/ENSG00000181035/ENSG00000118322/ENSG00000188603/ENSG00000101188/ENSG00000197847/ENSG00000135218/ENSG00000130203/ENSG00000147606/ENSG00000167995/ENSG00000174502/ENSG00000130208/ENSG00000147003/ENSG00000110203/ENSG00000166394/ENSG00000188257/ENSG00000108932…
BP	GO:0010469	regulation of signaling receptor activity	44/1005	329/13669	7.84038e-05	0.017036	ENSG00000163794/ENSG00000119699/ENSG00000145824/ENSG00000145040/ENSG00000159733/ENSG00000150281/ENSG00000196337/ENSG00000127129/ENSG00000232810/ENSG00000162892/ENSG00000168811/ENSG00000184160/ENSG00000162552/ENSG00000089199/ENSG00000123999/ENSG00000217555/ENSG00000185267/ENSG00000117586/ENSG00000153162/ENSG00000164404/ENSG00000169248/ENSG00000110944/ENSG00000135744/ENSG00000171951/ENSG00000196338…	UCN/TGFB3/CXCL14/UCN2/ZFYVE28/CTF1/CGB7/EDN2/TNF/IL24/IL12A/ADRA2C/WNT4/CHGB/INHA/CKLF/CDNF/TNFSF4/BMP6/GDF9/CXCL11/IL23A/AGT/SCG2/NLGN3/NRTN/TNFRSF11B/FGF11/SHANK2/BMP7/NEURL1/TNFSF13B/IL34/INHBB/IL36G/CXCL10/CCL2/IFNE/CORT/VEGFD/WNT3A/FGF18/CAV3/BMP8A	44	2	ENSG00000241563/ENSG00000182533	42	ENSG00000163794/ENSG00000119699/ENSG00000145824/ENSG00000145040/ENSG00000159733/ENSG00000150281/ENSG00000196337/ENSG00000127129/ENSG00000232810/ENSG00000162892/ENSG00000168811/ENSG00000184160/ENSG00000162552/ENSG00000089199/ENSG00000123999/ENSG00000217555/ENSG00000185267/ENSG00000117586/ENSG00000153162/ENSG00000164404/ENSG00000169248/ENSG00000110944/ENSG00000135744/ENSG00000171951/ENSG00000196338…
BP	GO:0009617	response to bacterium	49/1005	382/13669	9.128e-05	0.0189323	ENSG00000129038/ENSG00000183347/ENSG00000160323/ENSG00000157873/ENSG00000073605/ENSG00000273802/ENSG00000135218/ENSG00000143257/ENSG00000143556/ENSG00000091106/ENSG00000149021/ENSG00000012223/ENSG00000224389/ENSG00000169035/ENSG00000069535/ENSG00000232810/ENSG00000162892/ENSG00000117281/ENSG00000168811/ENSG00000050730/ENSG00000188257/ENSG00000134061/ENSG00000117586/ENSG00000153162/ENSG00000159527…	LOXL1/GBP6/ADAMTS13/TNFRSF14/GSDMB/HIST1H2BG/CD36/NR1I3/S100A7/NLRC4/SCGB1A1/LTF/C4B/KLK7/MAOB/TNF/IL24/CD160/IL12A/TNIP3/PLA2G2A/CD180/TNFSF4/BMP6/PGLYRP3/TNFRSF10C/PTGER2/CXCL11/WFDC12/IL23A/CARD17/TNFRSF11B/TREM2/CD40/ACP5/P2RX7/CXCL10/CFP/ABCA1/S100A12/GFI1/SPON2/CCL2/IFNE/TNFRSF1B/PGLYRP1/PLSCR3/IL12RB2/STAR	49	0		49	ENSG00000129038/ENSG00000183347/ENSG00000160323/ENSG00000157873/ENSG00000073605/ENSG00000273802/ENSG00000135218/ENSG00000143257/ENSG00000143556/ENSG00000091106/ENSG00000149021/ENSG00000012223/ENSG00000224389/ENSG00000169035/ENSG00000069535/ENSG00000232810/ENSG00000162892/ENSG00000117281/ENSG00000168811/ENSG00000050730/ENSG00000188257/ENSG00000134061/ENSG00000117586/ENSG00000153162/ENSG00000159527…
BP	GO:0015849	organic acid transport	35/1005	245/13669	0.000112632	0.0214141	ENSG00000183044/ENSG00000145217/ENSG00000268104/ENSG00000106688/ENSG00000253598/ENSG00000172345/ENSG00000165449/ENSG00000163959/ENSG00000188603/ENSG00000101188/ENSG00000135218/ENSG00000130203/ENSG00000147606/ENSG00000174502/ENSG00000147003/ENSG00000110203/ENSG00000188257/ENSG00000108932/ENSG00000063127/ENSG00000135744/ENSG00000137491/ENSG00000107282/ENSG00000155465/ENSG00000089041/ENSG00000172940…	ABAT/SLC26A1/SLC6A14/SLC1A1/SLC10A5/STARD5/SLC16A9/SLC51A/CLN3/NTSR1/CD36/APOE/SLC26A7/SLC26A9/CLTRN/FOLR3/PLA2G2A/SLC16A6/SLC6A16/AGT/SLCO2B1/APBA1/SLC7A7/P2RX7/SLC22A13/SLC23A1/SLC16A8/SLC13A2/LCN12/PLA2G5/TSPOAP1/CYP4F2/GRM2/SLC13A3/SLC5A12	35	2	ENSG00000164082/ENSG00000148942	33	ENSG00000183044/ENSG00000145217/ENSG00000268104/ENSG00000106688/ENSG00000253598/ENSG00000172345/ENSG00000165449/ENSG00000163959/ENSG00000188603/ENSG00000101188/ENSG00000135218/ENSG00000130203/ENSG00000147606/ENSG00000174502/ENSG00000147003/ENSG00000110203/ENSG00000188257/ENSG00000108932/ENSG00000063127/ENSG00000135744/ENSG00000137491/ENSG00000107282/ENSG00000155465/ENSG00000089041/ENSG00000172940…
BP	GO:0046942	carboxylic acid transport	35/1005	245/13669	0.000112632	0.0214141	ENSG00000183044/ENSG00000145217/ENSG00000268104/ENSG00000106688/ENSG00000253598/ENSG00000172345/ENSG00000165449/ENSG00000163959/ENSG00000188603/ENSG00000101188/ENSG00000135218/ENSG00000130203/ENSG00000147606/ENSG00000174502/ENSG00000147003/ENSG00000110203/ENSG00000188257/ENSG00000108932/ENSG00000063127/ENSG00000135744/ENSG00000137491/ENSG00000107282/ENSG00000155465/ENSG00000089041/ENSG00000172940…	ABAT/SLC26A1/SLC6A14/SLC1A1/SLC10A5/STARD5/SLC16A9/SLC51A/CLN3/NTSR1/CD36/APOE/SLC26A7/SLC26A9/CLTRN/FOLR3/PLA2G2A/SLC16A6/SLC6A16/AGT/SLCO2B1/APBA1/SLC7A7/P2RX7/SLC22A13/SLC23A1/SLC16A8/SLC13A2/LCN12/PLA2G5/TSPOAP1/CYP4F2/GRM2/SLC13A3/SLC5A12	35	2	ENSG00000164082/ENSG00000148942	33	ENSG00000183044/ENSG00000145217/ENSG00000268104/ENSG00000106688/ENSG00000253598/ENSG00000172345/ENSG00000165449/ENSG00000163959/ENSG00000188603/ENSG00000101188/ENSG00000135218/ENSG00000130203/ENSG00000147606/ENSG00000174502/ENSG00000147003/ENSG00000110203/ENSG00000188257/ENSG00000108932/ENSG00000063127/ENSG00000135744/ENSG00000137491/ENSG00000107282/ENSG00000155465/ENSG00000089041/ENSG00000172940…
BP	GO:0070268	cornification	17/1005	86/13669	0.000147213	0.0268694	ENSG00000129437/ENSG00000170477/ENSG00000241794/ENSG00000171401/ENSG00000163209/ENSG00000175065/ENSG00000187242/ENSG00000203785/ENSG00000167768/ENSG00000167759/ENSG00000178172/ENSG00000163216/ENSG00000134760/ENSG00000171345/ENSG00000196859/ENSG00000052344/ENSG00000186832	KLK14/KRT4/SPRR2A/KRT13/SPRR3/DSG4/KRT12/SPRR2E/KRT1/KLK13/SPINK6/SPRR2D/DSG1/KRT19/KRT39/PRSS8/KRT16	17	0		17	ENSG00000129437/ENSG00000170477/ENSG00000241794/ENSG00000171401/ENSG00000163209/ENSG00000175065/ENSG00000187242/ENSG00000203785/ENSG00000167768/ENSG00000167759/ENSG00000178172/ENSG00000163216/ENSG00000134760/ENSG00000171345/ENSG00000196859/ENSG00000052344/ENSG00000186832
BP	GO:0030239	myofibril assembly	12/1005	49/13669	0.000168968	0.0296538	ENSG00000221986/ENSG00000118194/ENSG00000092529/ENSG00000136842/ENSG00000133392/ENSG00000113721/ENSG00000109063/ENSG00000101605/ENSG00000111245/ENSG00000196091/ENSG00000171345/ENSG00000182533	MYBPHL/TNNT2/CAPN3/TMOD1/MYH11/PDGFRB/MYH3/MYOM1/MYL2/MYBPC1/KRT19/CAV3	12	1	ENSG00000182533	11	ENSG00000221986/ENSG00000118194/ENSG00000092529/ENSG00000136842/ENSG00000133392/ENSG00000113721/ENSG00000109063/ENSG00000101605/ENSG00000111245/ENSG00000196091/ENSG00000171345
BP	GO:0045940	positive regulation of steroid metabolic process	7/1005	18/13669	0.000176	0.0297439	ENSG00000130203/ENSG00000130208/ENSG00000232810/ENSG00000162552/ENSG00000153162/ENSG00000135744/ENSG00000147465	APOE/APOC1/TNF/WNT4/BMP6/AGT/STAR	7	0		7	ENSG00000130203/ENSG00000130208/ENSG00000232810/ENSG00000162552/ENSG00000153162/ENSG00000135744/ENSG00000147465
BP	GO:0050727	regulation of inflammatory response	35/1005	251/13669	0.000182625	0.0297614	ENSG00000111199/ENSG00000140254/ENSG00000143365/ENSG00000169918/ENSG00000134830/ENSG00000130203/ENSG00000167984/ENSG00000207741/ENSG00000149021/ENSG00000224389/ENSG00000232810/ENSG00000188257/ENSG00000167768/ENSG00000117586/ENSG00000082196/ENSG00000124212/ENSG00000064989/ENSG00000110944/ENSG00000135744/ENSG00000117322/ENSG00000115602/ENSG00000255501/ENSG00000102575/ENSG00000176919/ENSG00000126759…	TRPV4/DUOXA1/RORC/OTUD7A/C5AR2/APOE/NLRC3/MIR590/SCGB1A1/C4B/TNF/PLA2G2A/KRT1/TNFSF4/C1QTNF3/PTGIS/CALCRL/IL23A/AGT/CR2/IL1RL1/CARD18/ACP5/C8G/CFP/S100A12/TNFAIP6/FFAR2/MEFV/SERPING1/TNFRSF1B/PGLYRP1/CXCL17/IL1R2/DNASE1L3	35	0		35	ENSG00000111199/ENSG00000140254/ENSG00000143365/ENSG00000169918/ENSG00000134830/ENSG00000130203/ENSG00000167984/ENSG00000207741/ENSG00000149021/ENSG00000224389/ENSG00000232810/ENSG00000188257/ENSG00000167768/ENSG00000117586/ENSG00000082196/ENSG00000124212/ENSG00000064989/ENSG00000110944/ENSG00000135744/ENSG00000117322/ENSG00000115602/ENSG00000255501/ENSG00000102575/ENSG00000176919/ENSG00000126759…
BP	GO:0070167	regulation of biomineral tissue development	13/1005	57/13669	0.00019819	0.0311841	ENSG00000119699/ENSG00000111341/ENSG00000012223/ENSG00000162552/ENSG00000162878/ENSG00000153162/ENSG00000101144/ENSG00000089041/ENSG00000242252/ENSG00000183023/ENSG00000187689/ENSG00000115596/ENSG00000162510	TGFB3/MGP/LTF/WNT4/PKDCC/BMP6/BMP7/P2RX7/BGLAP/SLC8A1/AMTN/WNT6/MATN1	13	0		13	ENSG00000119699/ENSG00000111341/ENSG00000012223/ENSG00000162552/ENSG00000162878/ENSG00000153162/ENSG00000101144/ENSG00000089041/ENSG00000242252/ENSG00000183023/ENSG00000187689/ENSG00000115596/ENSG00000162510
BP	GO:0043270	positive regulation of ion transport	27/1005	178/13669	0.000249187	0.0379013	ENSG00000183044/ENSG00000065534/ENSG00000163794/ENSG00000013016/ENSG00000101188/ENSG00000130203/ENSG00000075073/ENSG00000092529/ENSG00000174827/ENSG00000187486/ENSG00000147003/ENSG00000113721/ENSG00000176076/ENSG00000169248/ENSG00000135744/ENSG00000196338/ENSG00000160716/ENSG00000089041/ENSG00000169245/ENSG00000108691/ENSG00000105711/ENSG00000132932/ENSG00000123700/ENSG00000052344/ENSG00000186115…	ABAT/MYLK/UCN/EHD3/NTSR1/APOE/TACR2/CAPN3/PDZK1/KCNJ11/CLTRN/PDGFRB/KCNE5/CXCL11/AGT/NLGN3/CHRNB2/P2RX7/CXCL10/CCL2/SCN1B/ATP8A2/KCNJ2/PRSS8/CYP4F2/LRRC26/SLC34A1	27	0		27	ENSG00000183044/ENSG00000065534/ENSG00000163794/ENSG00000013016/ENSG00000101188/ENSG00000130203/ENSG00000075073/ENSG00000092529/ENSG00000174827/ENSG00000187486/ENSG00000147003/ENSG00000113721/ENSG00000176076/ENSG00000169248/ENSG00000135744/ENSG00000196338/ENSG00000160716/ENSG00000089041/ENSG00000169245/ENSG00000108691/ENSG00000105711/ENSG00000132932/ENSG00000123700/ENSG00000052344/ENSG00000186115…
BP	GO:0006939	smooth muscle contraction	15/1005	74/13669	0.000266637	0.0380586	ENSG00000183044/ENSG00000065534/ENSG00000185532/ENSG00000075073/ENSG00000127129/ENSG00000184160/ENSG00000133392/ENSG00000133019/ENSG00000137573/ENSG00000064989/ENSG00000135744/ENSG00000179546/ENSG00000160716/ENSG00000080644/ENSG00000183023	ABAT/MYLK/PRKG1/TACR2/EDN2/ADRA2C/MYH11/CHRM3/SULF1/CALCRL/AGT/HTR1D/CHRNB2/CHRNA3/SLC8A1	15	0		15	ENSG00000183044/ENSG00000065534/ENSG00000185532/ENSG00000075073/ENSG00000127129/ENSG00000184160/ENSG00000133392/ENSG00000133019/ENSG00000137573/ENSG00000064989/ENSG00000135744/ENSG00000179546/ENSG00000160716/ENSG00000080644/ENSG00000183023
BP	GO:0050953	sensory perception of light stimulus	23/1005	142/13669	0.000266902	0.0380586	ENSG00000129535/ENSG00000167995/ENSG00000262180/ENSG00000187242/ENSG00000132518/ENSG00000183423/ENSG00000070729/ENSG00000112706/ENSG00000100053/ENSG00000104237/ENSG00000107736/ENSG00000160716/ENSG00000095464/ENSG00000130045/ENSG00000182040/ENSG00000042781/ENSG00000198515/ENSG00000183638/ENSG00000091010/ENSG00000132932/ENSG00000111886/ENSG00000135437/ENSG00000150275	NRL/BEST1/OCLM/KRT12/GUCY2D/LRIT3/CNGB1/IMPG1/CRYBB3/RP1/CDH23/CHRNB2/PDE6C/NXNL2/USH1G/USH2A/CNGA1/RP1L1/POU4F3/ATP8A2/GABRR2/RDH5/PCDH15	23	0		23	ENSG00000129535/ENSG00000167995/ENSG00000262180/ENSG00000187242/ENSG00000132518/ENSG00000183423/ENSG00000070729/ENSG00000112706/ENSG00000100053/ENSG00000104237/ENSG00000107736/ENSG00000160716/ENSG00000095464/ENSG00000130045/ENSG00000182040/ENSG00000042781/ENSG00000198515/ENSG00000183638/ENSG00000091010/ENSG00000132932/ENSG00000111886/ENSG00000135437/ENSG00000150275
BP	GO:0044060	regulation of endocrine process	9/1005	31/13669	0.000278165	0.0384626	ENSG00000163794/ENSG00000075073/ENSG00000173918/ENSG00000123999/ENSG00000153162/ENSG00000082196/ENSG00000164404/ENSG00000135744/ENSG00000163083	UCN/TACR2/C1QTNF1/INHA/BMP6/C1QTNF3/GDF9/AGT/INHBB	9	0		9	ENSG00000163794/ENSG00000075073/ENSG00000173918/ENSG00000123999/ENSG00000153162/ENSG00000082196/ENSG00000164404/ENSG00000135744/ENSG00000163083
BP	GO:0006801	superoxide metabolic process	12/1005	52/13669	0.000307963	0.0405505	ENSG00000108839/ENSG00000135218/ENSG00000232810/ENSG00000255346/ENSG00000169896/ENSG00000135744/ENSG00000101144/ENSG00000102575/ENSG00000207864/ENSG00000124126/ENSG00000140092/ENSG00000165168	ALOX12/CD36/TNF/NOX5/ITGAM/AGT/BMP7/ACP5/MIR27B/PREX1/FBLN5/CYBB	12	1	ENSG00000140092	11	ENSG00000108839/ENSG00000135218/ENSG00000232810/ENSG00000255346/ENSG00000169896/ENSG00000135744/ENSG00000101144/ENSG00000102575/ENSG00000207864/ENSG00000124126/ENSG00000165168
BP	GO:0032368	regulation of lipid transport	15/1005	75/13669	0.000311038	0.0405505	ENSG00000101188/ENSG00000130203/ENSG00000173918/ENSG00000130208/ENSG00000185345/ENSG00000153162/ENSG00000164404/ENSG00000135744/ENSG00000089041/ENSG00000165029/ENSG00000207864/ENSG00000204624/ENSG00000132932/ENSG00000100979/ENSG00000186115	NTSR1/APOE/C1QTNF1/APOC1/PRKN/BMP6/GDF9/AGT/P2RX7/ABCA1/MIR27B/DISP3/ATP8A2/PLTP/CYP4F2	15	1	ENSG00000100979	14	ENSG00000101188/ENSG00000130203/ENSG00000173918/ENSG00000130208/ENSG00000185345/ENSG00000153162/ENSG00000164404/ENSG00000135744/ENSG00000089041/ENSG00000165029/ENSG00000207864/ENSG00000204624/ENSG00000132932/ENSG00000186115
BP	GO:0015893	drug transport	22/1005	135/13669	0.000329404	0.0417519	ENSG00000183044/ENSG00000106688/ENSG00000163406/ENSG00000101276/ENSG00000181035/ENSG00000134827/ENSG00000101188/ENSG00000075073/ENSG00000174827/ENSG00000110203/ENSG00000161544/ENSG00000185345/ENSG00000164404/ENSG00000166126/ENSG00000135744/ENSG00000160716/ENSG00000240583/ENSG00000172940/ENSG00000080644/ENSG00000107611/ENSG00000165646/ENSG00000158296	ABAT/SLC1A1/SLC15A2/SLC52A3/SLC25A42/TCN1/NTSR1/TACR2/PDZK1/FOLR3/CYGB/PRKN/GDF9/AMN/AGT/CHRNB2/AQP1/SLC22A13/CHRNA3/CUBN/SLC18A2/SLC13A3	22	0		22	ENSG00000183044/ENSG00000106688/ENSG00000163406/ENSG00000101276/ENSG00000181035/ENSG00000134827/ENSG00000101188/ENSG00000075073/ENSG00000174827/ENSG00000110203/ENSG00000161544/ENSG00000185345/ENSG00000164404/ENSG00000166126/ENSG00000135744/ENSG00000160716/ENSG00000240583/ENSG00000172940/ENSG00000080644/ENSG00000107611/ENSG00000165646/ENSG00000158296
BP	GO:0051954	positive regulation of amine transport	7/1005	20/13669	0.000376306	0.0464077	ENSG00000183044/ENSG00000101188/ENSG00000075073/ENSG00000147003/ENSG00000135744/ENSG00000160716/ENSG00000089041	ABAT/NTSR1/TACR2/CLTRN/AGT/CHRNB2/P2RX7	7	0		7	ENSG00000183044/ENSG00000101188/ENSG00000075073/ENSG00000147003/ENSG00000135744/ENSG00000160716/ENSG00000089041
BP	GO:0015837	amine transport	11/1005	46/13669	0.000392096	0.0470824	ENSG00000183044/ENSG00000101188/ENSG00000075073/ENSG00000147003/ENSG00000184160/ENSG00000185345/ENSG00000135744/ENSG00000160716/ENSG00000089041/ENSG00000080644/ENSG00000165646	ABAT/NTSR1/TACR2/CLTRN/ADRA2C/PRKN/AGT/CHRNB2/P2RX7/CHRNA3/SLC18A2	11	0		11	ENSG00000183044/ENSG00000101188/ENSG00000075073/ENSG00000147003/ENSG00000184160/ENSG00000185345/ENSG00000135744/ENSG00000160716/ENSG00000089041/ENSG00000080644/ENSG00000165646
BP	GO:0050886	endocrine process	13/1005	61/13669	0.000404043	0.047273	ENSG00000099139/ENSG00000163794/ENSG00000075073/ENSG00000173918/ENSG00000127129/ENSG00000123999/ENSG00000153162/ENSG00000082196/ENSG00000164404/ENSG00000145244/ENSG00000135744/ENSG00000163083/ENSG00000270885	PCSK5/UCN/TACR2/C1QTNF1/EDN2/INHA/BMP6/C1QTNF3/GDF9/CORIN/AGT/INHBB/RASL10B	13	0		13	ENSG00000099139/ENSG00000163794/ENSG00000075073/ENSG00000173918/ENSG00000127129/ENSG00000123999/ENSG00000153162/ENSG00000082196/ENSG00000164404/ENSG00000145244/ENSG00000135744/ENSG00000163083/ENSG00000270885
BP	GO:0018958	phenol-containing compound metabolic process	14/1005	69/13669	0.000418612	0.0477532	ENSG00000183044/ENSG00000140254/ENSG00000176928/ENSG00000069535/ENSG00000211448/ENSG00000169896/ENSG00000185345/ENSG00000125618/ENSG00000185664/ENSG00000160716/ENSG00000079931/ENSG00000115705/ENSG00000101440/ENSG00000147465	ABAT/DUOXA1/GCNT4/MAOB/DIO2/ITGAM/PRKN/PAX8/PMEL/CHRNB2/MOXD1/TPO/ASIP/STAR	14	0		14	ENSG00000183044/ENSG00000140254/ENSG00000176928/ENSG00000069535/ENSG00000211448/ENSG00000169896/ENSG00000185345/ENSG00000125618/ENSG00000185664/ENSG00000160716/ENSG00000079931/ENSG00000115705/ENSG00000101440/ENSG00000147465
BP	GO:0043269	regulation of ion transport	52/1005	440/13669	0.00044054	0.0485951	ENSG00000183044/ENSG00000065534/ENSG00000163794/ENSG00000155962/ENSG00000170379/ENSG00000013016/ENSG00000138411/ENSG00000101188/ENSG00000130203/ENSG00000075073/ENSG00000092529/ENSG00000174827/ENSG00000187486/ENSG00000167995/ENSG00000069535/ENSG00000255346/ENSG00000147003/ENSG00000196876/ENSG00000139890/ENSG00000113721/ENSG00000136867/ENSG00000152705/ENSG00000185345/ENSG00000176076/ENSG00000169248…	ABAT/MYLK/UCN/CLIC2/TCAF2/EHD3/HECW2/NTSR1/APOE/TACR2/CAPN3/PDZK1/KCNJ11/BEST1/MAOB/NOX5/CLTRN/SCN8A/REM2/PDGFRB/SLC31A2/CATSPER3/PRKN/KCNE5/CXCL11/AGT/NLGN3/CLCN1/KCND3/CHRNB2/SHANK2/SCN9A/KCNV2/P2RX7/CXCL10/KCNA10/GRIN3B/CACNA2D2/CCL2/JPH3/SCN1B/CHRNA3/KCNG2/ATP8A2/SLC8A1/KCNJ2/PRSS8/CYP4F2/CYBB/CAV3/LRRC26/SLC34A1	52	2	ENSG00000143105/ENSG00000182533	50	ENSG00000183044/ENSG00000065534/ENSG00000163794/ENSG00000155962/ENSG00000170379/ENSG00000013016/ENSG00000138411/ENSG00000101188/ENSG00000130203/ENSG00000075073/ENSG00000092529/ENSG00000174827/ENSG00000187486/ENSG00000167995/ENSG00000069535/ENSG00000255346/ENSG00000147003/ENSG00000196876/ENSG00000139890/ENSG00000113721/ENSG00000136867/ENSG00000152705/ENSG00000185345/ENSG00000176076/ENSG00000169248…
BP	GO:0019932	second-messenger-mediated signaling	33/1005	243/13669	0.000448614	0.0485951	ENSG00000163794/ENSG00000155962/ENSG00000145040/ENSG00000156097/ENSG00000135218/ENSG00000130203/ENSG00000185532/ENSG00000100968/ENSG00000127129/ENSG00000121966/ENSG00000184160/ENSG00000164742/ENSG00000101096/ENSG00000152270/ENSG00000114757/ENSG00000125384/ENSG00000169248/ENSG00000064989/ENSG00000176406/ENSG00000135744/ENSG00000095970/ENSG00000139515/ENSG00000125910/ENSG00000043591/ENSG00000169245…	UCN/CLIC2/UCN2/GPR61/CD36/APOE/PRKG1/NFATC4/EDN2/CXCR4/ADRA2C/ADCY1/NFATC2/PDE3B/PEX5L/PTGER2/CXCL11/CALCRL/RIMS2/AGT/TREM2/PDX1/S1PR4/ADRB1/CXCL10/ABCA1/TMEM100/JPH3/PDE9A/LAT/SLC8A1/ADGRD1/NCALD	33	1	ENSG00000156097	32	ENSG00000163794/ENSG00000155962/ENSG00000145040/ENSG00000135218/ENSG00000130203/ENSG00000185532/ENSG00000100968/ENSG00000127129/ENSG00000121966/ENSG00000184160/ENSG00000164742/ENSG00000101096/ENSG00000152270/ENSG00000114757/ENSG00000125384/ENSG00000169248/ENSG00000064989/ENSG00000176406/ENSG00000135744/ENSG00000095970/ENSG00000139515/ENSG00000125910/ENSG00000043591/ENSG00000169245/ENSG00000165029…
BP	GO:0043062	extracellular structure organization	40/1005	315/13669	0.000481691	0.0485951	ENSG00000129038/ENSG00000261371/ENSG00000080573/ENSG00000114378/ENSG00000137673/ENSG00000135218/ENSG00000130203/ENSG00000138316/ENSG00000122707/ENSG00000169035/ENSG00000139626/ENSG00000130208/ENSG00000232810/ENSG00000100399/ENSG00000182492/ENSG00000133392/ENSG00000204248/ENSG00000188257/ENSG00000185585/ENSG00000099866/ENSG00000169896/ENSG00000099953/ENSG00000158859/ENSG00000172638/ENSG00000137573…	LOXL1/PECAM1/COL5A3/HYAL1/MMP7/CD36/APOE/ADAMTS14/RECK/KLK7/ITGB7/APOC1/TNF/CHADL/BGN/MYH11/COL11A2/PLA2G2A/OLFML2A/MADCAM1/ITGAM/MMP11/ADAMTS4/EFEMP2/SULF1/AGT/ABI3BP/TNFRSF11B/COL9A3/BMP7/ABCA1/THBS2/FBLN5/ADAMTS3/EGFL6/WNT3A/HAS1/PLTP/MATN1/NID2	40	2	ENSG00000140092/ENSG00000100979	38	ENSG00000129038/ENSG00000261371/ENSG00000080573/ENSG00000114378/ENSG00000137673/ENSG00000135218/ENSG00000130203/ENSG00000138316/ENSG00000122707/ENSG00000169035/ENSG00000139626/ENSG00000130208/ENSG00000232810/ENSG00000100399/ENSG00000182492/ENSG00000133392/ENSG00000204248/ENSG00000188257/ENSG00000185585/ENSG00000099866/ENSG00000169896/ENSG00000099953/ENSG00000158859/ENSG00000172638/ENSG00000137573…
BP	GO:0023061	signal release	42/1005	336/13669	0.00048993	0.0485951	ENSG00000143469/ENSG00000183044/ENSG00000163794/ENSG00000111199/ENSG00000204176/ENSG00000075073/ENSG00000173918/ENSG00000089163/ENSG00000187486/ENSG00000155093/ENSG00000232810/ENSG00000147003/ENSG00000179044/ENSG00000184160/ENSG00000174672/ENSG00000123999/ENSG00000185345/ENSG00000153162/ENSG00000082196/ENSG00000164404/ENSG00000119714/ENSG00000007516/ENSG00000125618/ENSG00000176406/ENSG00000135744…	SYT14/ABAT/UCN/TRPV4/SYT15/TACR2/C1QTNF1/SIRT4/KCNJ11/PTPRN2/TNF/CLTRN/EXOC3L1/ADRA2C/BRSK2/INHA/PRKN/BMP6/C1QTNF3/GDF9/GPR68/BAIAP3/PAX8/RIMS2/AGT/C2CD4C/PRRT2/ACVR1C/PDX1/APBA1/INHBB/P2RX7/SYT17/CACNA2D2/RASL10B/FFAR2/CHRNA3/KCNG2/SYT2/TSPOAP1/SLC18A2/BMP8A	42	0		42	ENSG00000143469/ENSG00000183044/ENSG00000163794/ENSG00000111199/ENSG00000204176/ENSG00000075073/ENSG00000173918/ENSG00000089163/ENSG00000187486/ENSG00000155093/ENSG00000232810/ENSG00000147003/ENSG00000179044/ENSG00000184160/ENSG00000174672/ENSG00000123999/ENSG00000185345/ENSG00000153162/ENSG00000082196/ENSG00000164404/ENSG00000119714/ENSG00000007516/ENSG00000125618/ENSG00000176406/ENSG00000135744…
BP	GO:0042742	defense response to bacterium	22/1005	139/13669	0.000499615	0.0485951	ENSG00000183347/ENSG00000073605/ENSG00000273802/ENSG00000135218/ENSG00000143556/ENSG00000091106/ENSG00000012223/ENSG00000169035/ENSG00000232810/ENSG00000117281/ENSG00000168811/ENSG00000188257/ENSG00000159527/ENSG00000168703/ENSG00000110944/ENSG00000102575/ENSG00000089041/ENSG00000126759/ENSG00000163221/ENSG00000159674/ENSG00000184995/ENSG00000008438	GBP6/GSDMB/HIST1H2BG/CD36/S100A7/NLRC4/LTF/KLK7/TNF/CD160/IL12A/PLA2G2A/PGLYRP3/WFDC12/IL23A/ACP5/P2RX7/CFP/S100A12/SPON2/IFNE/PGLYRP1	22	0		22	ENSG00000183347/ENSG00000073605/ENSG00000273802/ENSG00000135218/ENSG00000143556/ENSG00000091106/ENSG00000012223/ENSG00000169035/ENSG00000232810/ENSG00000117281/ENSG00000168811/ENSG00000188257/ENSG00000159527/ENSG00000168703/ENSG00000110944/ENSG00000102575/ENSG00000089041/ENSG00000126759/ENSG00000163221/ENSG00000159674/ENSG00000184995/ENSG00000008438
BP	GO:0008015	blood circulation	45/1005	368/13669	0.00050718	0.0485951	ENSG00000183044/ENSG00000099139/ENSG00000106688/ENSG00000163794/ENSG00000111199/ENSG00000198734/ENSG00000155962/ENSG00000013016/ENSG00000101188/ENSG00000130203/ENSG00000185532/ENSG00000118194/ENSG00000075073/ENSG00000164128/ENSG00000123405/ENSG00000127129/ENSG00000187486/ENSG00000174721/ENSG00000134716/ENSG00000184160/ENSG00000184489/ENSG00000070831/ENSG00000176076/ENSG00000173391/ENSG00000167748…	ABAT/PCSK5/SLC1A1/UCN/TRPV4/F5/CLIC2/EHD3/NTSR1/APOE/PRKG1/TNNT2/TACR2/NPY1R/NFE2/EDN2/KCNJ11/FGFBP3/CYP2J2/ADRA2C/PTP4A3/CDC42/KCNE5/OLR1/KLK1/CHRM3/CORIN/AGT/HTR1D/KCND3/ADRB1/CXCL10/MYL2/CACNA2D2/RASL10B/SCN1B/KCNG2/SERPING1/SLC8A1/MIR23B/NCALD/KCNJ2/CYP4F2/ID2/CAV3	45	1	ENSG00000182533	44	ENSG00000183044/ENSG00000099139/ENSG00000106688/ENSG00000163794/ENSG00000111199/ENSG00000198734/ENSG00000155962/ENSG00000013016/ENSG00000101188/ENSG00000130203/ENSG00000185532/ENSG00000118194/ENSG00000075073/ENSG00000164128/ENSG00000123405/ENSG00000127129/ENSG00000187486/ENSG00000174721/ENSG00000134716/ENSG00000184160/ENSG00000184489/ENSG00000070831/ENSG00000176076/ENSG00000173391/ENSG00000167748…
BP	GO:0032496	response to lipopolysaccharide	34/1005	255/13669	0.000519581	0.0485951	ENSG00000129038/ENSG00000160323/ENSG00000157873/ENSG00000135218/ENSG00000143257/ENSG00000143556/ENSG00000149021/ENSG00000012223/ENSG00000069535/ENSG00000232810/ENSG00000162892/ENSG00000168811/ENSG00000050730/ENSG00000134061/ENSG00000117586/ENSG00000153162/ENSG00000173535/ENSG00000125384/ENSG00000169248/ENSG00000255221/ENSG00000164761/ENSG00000095970/ENSG00000101017/ENSG00000102575/ENSG00000089041…	LOXL1/ADAMTS13/TNFRSF14/CD36/NR1I3/S100A7/SCGB1A1/LTF/MAOB/TNF/IL24/IL12A/TNIP3/CD180/TNFSF4/BMP6/TNFRSF10C/PTGER2/CXCL11/CARD17/TNFRSF11B/TREM2/CD40/ACP5/P2RX7/CXCL10/ABCA1/GFI1/SPON2/CCL2/TNFRSF1B/PLSCR3/IL12RB2/STAR	34	0		34	ENSG00000129038/ENSG00000160323/ENSG00000157873/ENSG00000135218/ENSG00000143257/ENSG00000143556/ENSG00000149021/ENSG00000012223/ENSG00000069535/ENSG00000232810/ENSG00000162892/ENSG00000168811/ENSG00000050730/ENSG00000134061/ENSG00000117586/ENSG00000153162/ENSG00000173535/ENSG00000125384/ENSG00000169248/ENSG00000255221/ENSG00000164761/ENSG00000095970/ENSG00000101017/ENSG00000102575/ENSG00000089041…
BP	GO:0007271	synaptic transmission, cholinergic	8/1005	27/13669	0.000521841	0.0485951	ENSG00000130203/ENSG00000075073/ENSG00000166405/ENSG00000133019/ENSG00000129749/ENSG00000160716/ENSG00000108556/ENSG00000080644	APOE/TACR2/RIC3/CHRM3/CHRNA10/CHRNB2/CHRNE/CHRNA3	8	0		8	ENSG00000130203/ENSG00000075073/ENSG00000166405/ENSG00000133019/ENSG00000129749/ENSG00000160716/ENSG00000108556/ENSG00000080644
BP	GO:0090322	regulation of superoxide metabolic process	8/1005	27/13669	0.000521841	0.0485951	ENSG00000135218/ENSG00000232810/ENSG00000169896/ENSG00000135744/ENSG00000101144/ENSG00000102575/ENSG00000207864/ENSG00000140092	CD36/TNF/ITGAM/AGT/BMP7/ACP5/MIR27B/FBLN5	8	1	ENSG00000140092	7	ENSG00000135218/ENSG00000232810/ENSG00000169896/ENSG00000135744/ENSG00000101144/ENSG00000102575/ENSG00000207864
BP	GO:0015850	organic hydroxy compound transport	23/1005	149/13669	0.000541675	0.0494333	ENSG00000183044/ENSG00000253598/ENSG00000172345/ENSG00000163959/ENSG00000135218/ENSG00000130203/ENSG00000173918/ENSG00000069535/ENSG00000130208/ENSG00000184160/ENSG00000185345/ENSG00000153162/ENSG00000135744/ENSG00000160716/ENSG00000137491/ENSG00000240583/ENSG00000165029/ENSG00000207864/ENSG00000100156/ENSG00000100979/ENSG00000165646/ENSG00000147465/ENSG00000148942	ABAT/SLC10A5/STARD5/SLC51A/CD36/APOE/C1QTNF1/MAOB/APOC1/ADRA2C/PRKN/BMP6/AGT/CHRNB2/SLCO2B1/AQP1/ABCA1/MIR27B/SLC16A8/PLTP/SLC18A2/STAR/SLC5A12	23	2	ENSG00000100979/ENSG00000148942	21	ENSG00000183044/ENSG00000253598/ENSG00000172345/ENSG00000163959/ENSG00000135218/ENSG00000130203/ENSG00000173918/ENSG00000069535/ENSG00000130208/ENSG00000184160/ENSG00000185345/ENSG00000153162/ENSG00000135744/ENSG00000160716/ENSG00000137491/ENSG00000240583/ENSG00000165029/ENSG00000207864/ENSG00000100156/ENSG00000165646/ENSG00000147465
CC	GO:0031012	extracellular matrix	62/1055	354/14353	1.0097e-10	4.96772e-08	ENSG00000182600/ENSG00000129038/ENSG00000134245/ENSG00000119699/ENSG00000132561/ENSG00000080573/ENSG00000160323/ENSG00000213420/ENSG00000111341/ENSG00000137673/ENSG00000130203/ENSG00000138316/ENSG00000143556/ENSG00000164764/ENSG00000165072/ENSG00000174721/ENSG00000100399/ENSG00000169439/ENSG00000182492/ENSG00000162552/ENSG00000204248/ENSG00000049192/ENSG00000008516/ENSG00000185585/ENSG00000167768…	SNORC/LOXL1/WNT2B/TGFB3/MATN2/COL5A3/ADAMTS13/GPC2/MGP/MMP7/APOE/ADAMTS14/S100A7/SBSPON/MAMDC2/FGFBP3/CHADL/SDC2/BGN/WNT4/COL11A2/ADAMTS6/MMP25/OLFML2A/KRT1/MMP11/ADAMTS4/PODNL1/EFEMP2/LAMB4/TECTA/ABI3BP/IMPG1/COL28A1/TNFRSF11B/OMG/COL9A3/LINGO2/IL1RL1/BMP7/NTN1/LRRN2/USH2A/VWA2/CFP/THBS2/SPON2/IGFBP7/CILP/FBLN5/ADAMTS3/EGFL6/WNT3A/SPARCL1/AMTN/PRTN3/LRRN1/DGCR6/WNT6/MATN1/ADAMTS17/NID2	62	2	ENSG00000163453/ENSG00000140092	60	ENSG00000182600/ENSG00000129038/ENSG00000134245/ENSG00000119699/ENSG00000132561/ENSG00000080573/ENSG00000160323/ENSG00000213420/ENSG00000111341/ENSG00000137673/ENSG00000130203/ENSG00000138316/ENSG00000143556/ENSG00000164764/ENSG00000165072/ENSG00000174721/ENSG00000100399/ENSG00000169439/ENSG00000182492/ENSG00000162552/ENSG00000204248/ENSG00000049192/ENSG00000008516/ENSG00000185585/ENSG00000167768…
CC	GO:0005578	proteinaceous extracellular matrix	52/1055	282/14353	5.12247e-10	1.26013e-07	ENSG00000182600/ENSG00000129038/ENSG00000134245/ENSG00000132561/ENSG00000080573/ENSG00000160323/ENSG00000213420/ENSG00000111341/ENSG00000137673/ENSG00000138316/ENSG00000164764/ENSG00000165072/ENSG00000100399/ENSG00000182492/ENSG00000162552/ENSG00000204248/ENSG00000049192/ENSG00000008516/ENSG00000185585/ENSG00000099953/ENSG00000158859/ENSG00000132000/ENSG00000172638/ENSG00000091128/ENSG00000109927…	SNORC/LOXL1/WNT2B/MATN2/COL5A3/ADAMTS13/GPC2/MGP/MMP7/ADAMTS14/SBSPON/MAMDC2/CHADL/BGN/WNT4/COL11A2/ADAMTS6/MMP25/OLFML2A/MMP11/ADAMTS4/PODNL1/EFEMP2/LAMB4/TECTA/ABI3BP/IMPG1/COL28A1/TNFRSF11B/OMG/COL9A3/LINGO2/IL1RL1/NTN1/LRRN2/USH2A/VWA2/THBS2/SPON2/CILP/FBLN5/ADAMTS3/EGFL6/WNT3A/SPARCL1/AMTN/LRRN1/DGCR6/WNT6/MATN1/ADAMTS17/NID2	52	1	ENSG00000140092	51	ENSG00000182600/ENSG00000129038/ENSG00000134245/ENSG00000132561/ENSG00000080573/ENSG00000160323/ENSG00000213420/ENSG00000111341/ENSG00000137673/ENSG00000138316/ENSG00000164764/ENSG00000165072/ENSG00000100399/ENSG00000182492/ENSG00000162552/ENSG00000204248/ENSG00000049192/ENSG00000008516/ENSG00000185585/ENSG00000099953/ENSG00000158859/ENSG00000132000/ENSG00000172638/ENSG00000091128/ENSG00000109927…
CC	GO:0032982	myosin filament	6/1055	11/14353	5.2074e-05	0.00854014	ENSG00000105357/ENSG00000133392/ENSG00000078814/ENSG00000109063/ENSG00000101605/ENSG00000196091	MYH14/MYH11/MYH7B/MYH3/MYOM1/MYBPC1	6	0		6	ENSG00000105357/ENSG00000133392/ENSG00000078814/ENSG00000109063/ENSG00000101605/ENSG00000196091
CC	GO:0034702	ion channel complex	30/1055	200/14353	0.000142164	0.0174862	ENSG00000155962/ENSG00000039987/ENSG00000187486/ENSG00000167995/ENSG00000094755/ENSG00000196876/ENSG00000133962/ENSG00000152705/ENSG00000176076/ENSG00000129749/ENSG00000070729/ENSG00000188037/ENSG00000171385/ENSG00000160716/ENSG00000162105/ENSG00000169432/ENSG00000168263/ENSG00000167614/ENSG00000108556/ENSG00000143105/ENSG00000116032/ENSG00000164418/ENSG00000007402/ENSG00000105711/ENSG00000080644…	CLIC2/BEST2/KCNJ11/BEST1/GABRP/SCN8A/CATSPERB/CATSPER3/KCNE5/CHRNA10/CNGB1/CLCN1/KCND3/CHRNB2/SHANK2/SCN9A/KCNV2/TTYH1/CHRNE/KCNA10/GRIN3B/GRIK2/CACNA2D2/SCN1B/CHRNA3/KCNG2/GABRR2/KCNJ2/CLDN4/LRRC26	30	1	ENSG00000143105	29	ENSG00000155962/ENSG00000039987/ENSG00000187486/ENSG00000167995/ENSG00000094755/ENSG00000196876/ENSG00000133962/ENSG00000152705/ENSG00000176076/ENSG00000129749/ENSG00000070729/ENSG00000188037/ENSG00000171385/ENSG00000160716/ENSG00000162105/ENSG00000169432/ENSG00000168263/ENSG00000167614/ENSG00000108556/ENSG00000116032/ENSG00000164418/ENSG00000007402/ENSG00000105711/ENSG00000080644/ENSG00000178342…
CC	GO:0097730	non-motile cilium	19/1055	107/14353	0.000269653	0.0230099	ENSG00000166763/ENSG00000137877/ENSG00000123999/ENSG00000132518/ENSG00000113248/ENSG00000070729/ENSG00000104237/ENSG00000162105/ENSG00000182040/ENSG00000042781/ENSG00000111837/ENSG00000256061/ENSG00000198515/ENSG00000183638/ENSG00000007062/ENSG00000132932/ENSG00000123901/ENSG00000153208/ENSG00000150275	STRCP1/SPTBN5/INHA/GUCY2D/PCDHB15/CNGB1/RP1/SHANK2/USH1G/USH2A/MAK/DNAAF4/CNGA1/RP1L1/PROM1/ATP8A2/GPR83/MERTK/PCDH15	19	0		19	ENSG00000166763/ENSG00000137877/ENSG00000123999/ENSG00000132518/ENSG00000113248/ENSG00000070729/ENSG00000104237/ENSG00000162105/ENSG00000182040/ENSG00000042781/ENSG00000111837/ENSG00000256061/ENSG00000198515/ENSG00000183638/ENSG00000007062/ENSG00000132932/ENSG00000123901/ENSG00000153208/ENSG00000150275
CC	GO:0031526	brush border membrane	11/1055	46/14353	0.000391706	0.0230099	ENSG00000268104/ENSG00000135218/ENSG00000174827/ENSG00000147003/ENSG00000163803/ENSG00000166126/ENSG00000162105/ENSG00000240583/ENSG00000099834/ENSG00000107611/ENSG00000131183	SLC6A14/CD36/PDZK1/CLTRN/PLB1/AMN/SHANK2/AQP1/CDHR5/CUBN/SLC34A1	11	0		11	ENSG00000268104/ENSG00000135218/ENSG00000174827/ENSG00000147003/ENSG00000163803/ENSG00000166126/ENSG00000162105/ENSG00000240583/ENSG00000099834/ENSG00000107611/ENSG00000131183
CC	GO:0097731	9+0 non-motile cilium	16/1055	85/14353	0.000408987	0.0230099	ENSG00000137877/ENSG00000123999/ENSG00000132518/ENSG00000113248/ENSG00000070729/ENSG00000104237/ENSG00000162105/ENSG00000182040/ENSG00000042781/ENSG00000111837/ENSG00000198515/ENSG00000183638/ENSG00000007062/ENSG00000132932/ENSG00000153208/ENSG00000150275	SPTBN5/INHA/GUCY2D/PCDHB15/CNGB1/RP1/SHANK2/USH1G/USH2A/MAK/CNGA1/RP1L1/PROM1/ATP8A2/MERTK/PCDH15	16	0		16	ENSG00000137877/ENSG00000123999/ENSG00000132518/ENSG00000113248/ENSG00000070729/ENSG00000104237/ENSG00000162105/ENSG00000182040/ENSG00000042781/ENSG00000111837/ENSG00000198515/ENSG00000183638/ENSG00000007062/ENSG00000132932/ENSG00000153208/ENSG00000150275
CC	GO:0097733	photoreceptor cell cilium	16/1055	85/14353	0.000408987	0.0230099	ENSG00000137877/ENSG00000123999/ENSG00000132518/ENSG00000113248/ENSG00000070729/ENSG00000104237/ENSG00000162105/ENSG00000182040/ENSG00000042781/ENSG00000111837/ENSG00000198515/ENSG00000183638/ENSG00000007062/ENSG00000132932/ENSG00000153208/ENSG00000150275	SPTBN5/INHA/GUCY2D/PCDHB15/CNGB1/RP1/SHANK2/USH1G/USH2A/MAK/CNGA1/RP1L1/PROM1/ATP8A2/MERTK/PCDH15	16	0		16	ENSG00000137877/ENSG00000123999/ENSG00000132518/ENSG00000113248/ENSG00000070729/ENSG00000104237/ENSG00000162105/ENSG00000182040/ENSG00000042781/ENSG00000111837/ENSG00000198515/ENSG00000183638/ENSG00000007062/ENSG00000132932/ENSG00000153208/ENSG00000150275
CC	GO:0001533	cornified envelope	11/1055	47/14353	0.000477902	0.0230099	ENSG00000241794/ENSG00000197915/ENSG00000163209/ENSG00000175065/ENSG00000196734/ENSG00000203785/ENSG00000167768/ENSG00000197084/ENSG00000163216/ENSG00000134760/ENSG00000214860	SPRR2A/HRNR/SPRR3/DSG4/LCE1B/SPRR2E/KRT1/LCE1C/SPRR2D/DSG1/EVPLL	11	0		11	ENSG00000241794/ENSG00000197915/ENSG00000163209/ENSG00000175065/ENSG00000196734/ENSG00000203785/ENSG00000167768/ENSG00000197084/ENSG00000163216/ENSG00000134760/ENSG00000214860
CC	GO:0034358	plasma lipoprotein particle	7/1055	21/14353	0.000528359	0.0230099	ENSG00000130203/ENSG00000130208/ENSG00000147852/ENSG00000184730/ENSG00000148965/ENSG00000165029/ENSG00000100979	APOE/APOC1/VLDLR/APOBR/SAA4/ABCA1/PLTP	7	1	ENSG00000100979	6	ENSG00000130203/ENSG00000130208/ENSG00000147852/ENSG00000184730/ENSG00000148965/ENSG00000165029
CC	GO:1990777	lipoprotein particle	7/1055	21/14353	0.000528359	0.0230099	ENSG00000130203/ENSG00000130208/ENSG00000147852/ENSG00000184730/ENSG00000148965/ENSG00000165029/ENSG00000100979	APOE/APOC1/VLDLR/APOBR/SAA4/ABCA1/PLTP	7	1	ENSG00000100979	6	ENSG00000130203/ENSG00000130208/ENSG00000147852/ENSG00000184730/ENSG00000148965/ENSG00000165029
CC	GO:0001750	photoreceptor outer segment	13/1055	63/14353	0.000561217	0.0230099	ENSG00000137877/ENSG00000123999/ENSG00000132518/ENSG00000070729/ENSG00000104237/ENSG00000162105/ENSG00000111837/ENSG00000198515/ENSG00000183638/ENSG00000007062/ENSG00000132932/ENSG00000153208/ENSG00000150275	SPTBN5/INHA/GUCY2D/CNGB1/RP1/SHANK2/MAK/CNGA1/RP1L1/PROM1/ATP8A2/MERTK/PCDH15	13	0		13	ENSG00000137877/ENSG00000123999/ENSG00000132518/ENSG00000070729/ENSG00000104237/ENSG00000162105/ENSG00000111837/ENSG00000198515/ENSG00000183638/ENSG00000007062/ENSG00000132932/ENSG00000153208/ENSG00000150275
CC	GO:0042383	sarcolemma	18/1055	106/14353	0.00067499	0.024325	ENSG00000108839/ENSG00000119699/ENSG00000162520/ENSG00000092529/ENSG00000187486/ENSG00000182492/ENSG00000172164/ENSG00000170681/ENSG00000188037/ENSG00000171385/ENSG00000240583/ENSG00000105711/ENSG00000171345/ENSG00000134769/ENSG00000160191/ENSG00000183023/ENSG00000123700/ENSG00000182533	ALOX12/TGFB3/SYNC/CAPN3/KCNJ11/BGN/SNTB1/CAVIN4/CLCN1/KCND3/AQP1/SCN1B/KRT19/DTNA/PDE9A/SLC8A1/KCNJ2/CAV3	18	1	ENSG00000182533	17	ENSG00000108839/ENSG00000119699/ENSG00000162520/ENSG00000092529/ENSG00000187486/ENSG00000182492/ENSG00000172164/ENSG00000170681/ENSG00000188037/ENSG00000171385/ENSG00000240583/ENSG00000105711/ENSG00000171345/ENSG00000134769/ENSG00000160191/ENSG00000183023/ENSG00000123700
CC	GO:1902495	transmembrane transporter complex	30/1055	219/14353	0.000692173	0.024325	ENSG00000155962/ENSG00000039987/ENSG00000187486/ENSG00000167995/ENSG00000094755/ENSG00000196876/ENSG00000133962/ENSG00000152705/ENSG00000176076/ENSG00000129749/ENSG00000070729/ENSG00000188037/ENSG00000171385/ENSG00000160716/ENSG00000162105/ENSG00000169432/ENSG00000168263/ENSG00000167614/ENSG00000108556/ENSG00000143105/ENSG00000116032/ENSG00000164418/ENSG00000007402/ENSG00000105711/ENSG00000080644…	CLIC2/BEST2/KCNJ11/BEST1/GABRP/SCN8A/CATSPERB/CATSPER3/KCNE5/CHRNA10/CNGB1/CLCN1/KCND3/CHRNB2/SHANK2/SCN9A/KCNV2/TTYH1/CHRNE/KCNA10/GRIN3B/GRIK2/CACNA2D2/SCN1B/CHRNA3/KCNG2/GABRR2/KCNJ2/CLDN4/LRRC26	30	1	ENSG00000143105	29	ENSG00000155962/ENSG00000039987/ENSG00000187486/ENSG00000167995/ENSG00000094755/ENSG00000196876/ENSG00000133962/ENSG00000152705/ENSG00000176076/ENSG00000129749/ENSG00000070729/ENSG00000188037/ENSG00000171385/ENSG00000160716/ENSG00000162105/ENSG00000169432/ENSG00000168263/ENSG00000167614/ENSG00000108556/ENSG00000116032/ENSG00000164418/ENSG00000007402/ENSG00000105711/ENSG00000080644/ENSG00000178342…
CC	GO:0043204	perikaryon	15/1055	83/14353	0.000954953	0.0300813	ENSG00000142920/ENSG00000163794/ENSG00000109846/ENSG00000171798/ENSG00000101188/ENSG00000148219/ENSG00000183423/ENSG00000129749/ENSG00000107954/ENSG00000102385/ENSG00000166292/ENSG00000164418/ENSG00000242252/ENSG00000160191/ENSG00000167281	AZIN2/UCN/CRYAB/KNDC1/NTSR1/ASTN2/LRIT3/CHRNA10/NEURL1/DRP2/TMEM100/GRIK2/BGLAP/PDE9A/RBFOX3	15	0		15	ENSG00000142920/ENSG00000163794/ENSG00000109846/ENSG00000171798/ENSG00000101188/ENSG00000148219/ENSG00000183423/ENSG00000129749/ENSG00000107954/ENSG00000102385/ENSG00000166292/ENSG00000164418/ENSG00000242252/ENSG00000160191/ENSG00000167281
CC	GO:0032994	protein-lipid complex	7/1055	23/14353	0.000978254	0.0300813	ENSG00000130203/ENSG00000130208/ENSG00000147852/ENSG00000184730/ENSG00000148965/ENSG00000165029/ENSG00000100979	APOE/APOC1/VLDLR/APOBR/SAA4/ABCA1/PLTP	7	1	ENSG00000100979	6	ENSG00000130203/ENSG00000130208/ENSG00000147852/ENSG00000184730/ENSG00000148965/ENSG00000165029
CC	GO:0005929	cilium	54/1055	480/14353	0.00111463	0.0322586	ENSG00000166510/ENSG00000174007/ENSG00000111199/ENSG00000213123/ENSG00000168026/ENSG00000013016/ENSG00000119636/ENSG00000112981/ENSG00000156172/ENSG00000172361/ENSG00000162946/ENSG00000075073/ENSG00000166763/ENSG00000039987/ENSG00000105877/ENSG00000007174/ENSG00000137877/ENSG00000187775/ENSG00000123999/ENSG00000127364/ENSG00000132518/ENSG00000133962/ENSG00000152705/ENSG00000113248/ENSG00000173947…	CCDC68/CEP19/TRPV4/TCTEX1D2/TTC21A/EHD3/BBOF1/NME5/C8orf37/CFAP53/DISC1/TACR2/STRCP1/BEST2/DNAH11/DNAH9/SPTBN5/DNAH17/INHA/TAS2R4/GUCY2D/CATSPERB/CATSPER3/PCDHB15/PIFO/CFAP70/SLC9B1/CNGB1/SAXO2/RP1/SHANK2/CFAP45/USH1G/CCDC39/DNAH10/USH2A/MAK/CFAP61/TTLL3/DNAAF1/DNAAF4/CNGA1/RP1L1/AC145212.1/PROM1/ATP8A2/ARMC4/KIF5A/GPR83/DNAH12/SPEF1/MERTK/DAW1/PCDH15	54	1	ENSG00000174844	53	ENSG00000166510/ENSG00000174007/ENSG00000111199/ENSG00000213123/ENSG00000168026/ENSG00000013016/ENSG00000119636/ENSG00000112981/ENSG00000156172/ENSG00000172361/ENSG00000162946/ENSG00000075073/ENSG00000166763/ENSG00000039987/ENSG00000105877/ENSG00000007174/ENSG00000137877/ENSG00000187775/ENSG00000123999/ENSG00000127364/ENSG00000132518/ENSG00000133962/ENSG00000152705/ENSG00000113248/ENSG00000173947…
CC	GO:1990351	transporter complex	30/1055	227/14353	0.0012445	0.0340164	ENSG00000155962/ENSG00000039987/ENSG00000187486/ENSG00000167995/ENSG00000094755/ENSG00000196876/ENSG00000133962/ENSG00000152705/ENSG00000176076/ENSG00000129749/ENSG00000070729/ENSG00000188037/ENSG00000171385/ENSG00000160716/ENSG00000162105/ENSG00000169432/ENSG00000168263/ENSG00000167614/ENSG00000108556/ENSG00000143105/ENSG00000116032/ENSG00000164418/ENSG00000007402/ENSG00000105711/ENSG00000080644…	CLIC2/BEST2/KCNJ11/BEST1/GABRP/SCN8A/CATSPERB/CATSPER3/KCNE5/CHRNA10/CNGB1/CLCN1/KCND3/CHRNB2/SHANK2/SCN9A/KCNV2/TTYH1/CHRNE/KCNA10/GRIN3B/GRIK2/CACNA2D2/SCN1B/CHRNA3/KCNG2/GABRR2/KCNJ2/CLDN4/LRRC26	30	1	ENSG00000143105	29	ENSG00000155962/ENSG00000039987/ENSG00000187486/ENSG00000167995/ENSG00000094755/ENSG00000196876/ENSG00000133962/ENSG00000152705/ENSG00000176076/ENSG00000129749/ENSG00000070729/ENSG00000188037/ENSG00000171385/ENSG00000160716/ENSG00000162105/ENSG00000169432/ENSG00000168263/ENSG00000167614/ENSG00000108556/ENSG00000116032/ENSG00000164418/ENSG00000007402/ENSG00000105711/ENSG00000080644/ENSG00000178342…
CC	GO:0016459	myosin complex	11/1055	53/14353	0.00139436	0.035025	ENSG00000105357/ENSG00000221986/ENSG00000133392/ENSG00000078814/ENSG00000104081/ENSG00000109063/ENSG00000101605/ENSG00000111245/ENSG00000196091/ENSG00000091536/ENSG00000128849	MYH14/MYBPHL/MYH11/MYH7B/BMF/MYH3/MYOM1/MYL2/MYBPC1/MYO15A/CGNL1	11	0		11	ENSG00000105357/ENSG00000221986/ENSG00000133392/ENSG00000078814/ENSG00000104081/ENSG00000109063/ENSG00000101605/ENSG00000111245/ENSG00000196091/ENSG00000091536/ENSG00000128849
CC	GO:0034707	chloride channel complex	8/1055	31/14353	0.00142378	0.035025	ENSG00000155962/ENSG00000039987/ENSG00000167995/ENSG00000094755/ENSG00000188037/ENSG00000167614/ENSG00000111886/ENSG00000189143	CLIC2/BEST2/BEST1/GABRP/CLCN1/TTYH1/GABRR2/CLDN4	8	0		8	ENSG00000155962/ENSG00000039987/ENSG00000167995/ENSG00000094755/ENSG00000188037/ENSG00000167614/ENSG00000111886/ENSG00000189143
CC	GO:0005796	Golgi lumen	13/1055	71/14353	0.00180403	0.0422659	ENSG00000099139/ENSG00000002587/ENSG00000213420/ENSG00000204544/ENSG00000169439/ENSG00000182492/ENSG00000162552/ENSG00000099953/ENSG00000198788/ENSG00000242252/ENSG00000154342/ENSG00000117983/ENSG00000115596	PCSK5/HS3ST1/GPC2/MUC21/SDC2/BGN/WNT4/MMP11/MUC2/BGLAP/WNT3A/MUC5B/WNT6	13	1	ENSG00000198788	12	ENSG00000099139/ENSG00000002587/ENSG00000213420/ENSG00000204544/ENSG00000169439/ENSG00000182492/ENSG00000162552/ENSG00000099953/ENSG00000242252/ENSG00000154342/ENSG00000117983/ENSG00000115596
CC	GO:0098862	cluster of actin-based cell projections	18/1055	118/14353	0.00238304	0.0465265	ENSG00000268104/ENSG00000105357/ENSG00000135218/ENSG00000166763/ENSG00000174827/ENSG00000147003/ENSG00000163803/ENSG00000166126/ENSG00000107736/ENSG00000214279/ENSG00000162105/ENSG00000240583/ENSG00000042781/ENSG00000099834/ENSG00000107611/ENSG00000091536/ENSG00000131183/ENSG00000150275	SLC6A14/MYH14/CD36/STRCP1/PDZK1/CLTRN/PLB1/AMN/CDH23/SCART1/SHANK2/AQP1/USH2A/CDHR5/CUBN/MYO15A/SLC34A1/PCDH15	18	0		18	ENSG00000268104/ENSG00000105357/ENSG00000135218/ENSG00000166763/ENSG00000174827/ENSG00000147003/ENSG00000163803/ENSG00000166126/ENSG00000107736/ENSG00000214279/ENSG00000162105/ENSG00000240583/ENSG00000042781/ENSG00000099834/ENSG00000107611/ENSG00000091536/ENSG00000131183/ENSG00000150275
CC	GO:0005859	muscle myosin complex	5/1055	14/14353	0.00242735	0.0465265	ENSG00000221986/ENSG00000133392/ENSG00000109063/ENSG00000101605/ENSG00000196091	MYBPHL/MYH11/MYH3/MYOM1/MYBPC1	5	0		5	ENSG00000221986/ENSG00000133392/ENSG00000109063/ENSG00000101605/ENSG00000196091
CC	GO:0034364	high-density lipoprotein particle	5/1055	14/14353	0.00242735	0.0465265	ENSG00000130203/ENSG00000130208/ENSG00000148965/ENSG00000165029/ENSG00000100979	APOE/APOC1/SAA4/ABCA1/PLTP	5	1	ENSG00000100979	4	ENSG00000130203/ENSG00000130208/ENSG00000148965/ENSG00000165029
CC	GO:0031225	anchored component of membrane	17/1055	109/14353	0.00244584	0.0465265	ENSG00000155918/ENSG00000086548/ENSG00000213420/ENSG00000159871/ENSG00000172382/ENSG00000122707/ENSG00000110203/ENSG00000117281/ENSG00000008516/ENSG00000005001/ENSG00000173535/ENSG00000109927/ENSG00000126861/ENSG00000156219/ENSG00000112299/ENSG00000163286/ENSG00000052344	RAET1L/CEACAM6/GPC2/LYPD5/PRSS27/RECK/FOLR3/CD160/MMP25/PRSS22/TNFRSF10C/TECTA/OMG/ART3/VNN1/ALPG/PRSS8	17	0		17	ENSG00000155918/ENSG00000086548/ENSG00000213420/ENSG00000159871/ENSG00000172382/ENSG00000122707/ENSG00000110203/ENSG00000117281/ENSG00000008516/ENSG00000005001/ENSG00000173535/ENSG00000109927/ENSG00000126861/ENSG00000156219/ENSG00000112299/ENSG00000163286/ENSG00000052344
CC	GO:0016460	myosin II complex	6/1055	20/14353	0.00245872	0.0465265	ENSG00000105357/ENSG00000221986/ENSG00000133392/ENSG00000109063/ENSG00000101605/ENSG00000196091	MYH14/MYBPHL/MYH11/MYH3/MYOM1/MYBPC1	6	0		6	ENSG00000105357/ENSG00000221986/ENSG00000133392/ENSG00000109063/ENSG00000101605/ENSG00000196091
MF	GO:0004930	G-protein coupled receptor activity	41/993	248/13755	4.65117e-07	0.000371164	ENSG00000134830/ENSG00000163464/ENSG00000243896/ENSG00000156097/ENSG00000101188/ENSG00000075073/ENSG00000164128/ENSG00000179826/ENSG00000255398/ENSG00000171631/ENSG00000114812/ENSG00000121966/ENSG00000184160/ENSG00000113721/ENSG00000213088/ENSG00000127364/ENSG00000127366/ENSG00000104213/ENSG00000133019/ENSG00000119714/ENSG00000125384/ENSG00000125618/ENSG00000064989/ENSG00000175697/ENSG00000179546…	C5AR2/CXCR1/OR2A7/GPR61/NTSR1/TACR2/NPY1R/MRGPRX3/HCAR3/P2RY6/VIPR1/CXCR4/ADRA2C/PDGFRB/ACKR1/TAS2R4/TAS2R5/PDGFRL/CHRM3/GPR68/PTGER2/PAX8/CALCRL/GPR156/HTR1D/S1PR4/ADRB1/VN1R1/GPR173/FFAR2/ACKR2/GPR146/ADGRF3/CCR3/ADGRD1/GPR83/SORCS2/RXFP4/GRM2/S1PR5/OR2A1	41	2	ENSG00000156097/ENSG00000164082	39	ENSG00000134830/ENSG00000163464/ENSG00000243896/ENSG00000101188/ENSG00000075073/ENSG00000164128/ENSG00000179826/ENSG00000255398/ENSG00000171631/ENSG00000114812/ENSG00000121966/ENSG00000184160/ENSG00000113721/ENSG00000213088/ENSG00000127364/ENSG00000127366/ENSG00000104213/ENSG00000133019/ENSG00000119714/ENSG00000125384/ENSG00000125618/ENSG00000064989/ENSG00000175697/ENSG00000179546/ENSG00000125910…
MF	GO:0004252	serine-type endopeptidase activity	24/993	116/13755	2.18864e-06	0.000873266	ENSG00000129437/ENSG00000099139/ENSG00000151006/ENSG00000137673/ENSG00000115257/ENSG00000172382/ENSG00000012223/ENSG00000224389/ENSG00000137648/ENSG00000169035/ENSG00000167759/ENSG00000099953/ENSG00000005001/ENSG00000167748/ENSG00000178297/ENSG00000145244/ENSG00000213071/ENSG00000129451/ENSG00000187950/ENSG00000166682/ENSG00000196415/ENSG00000052344/ENSG00000167755/ENSG00000184012	KLK14/PCSK5/PRSS53/MMP7/PCSK4/PRSS27/LTF/C4B/TMPRSS4/KLK7/KLK13/MMP11/PRSS22/KLK1/TMPRSS9/CORIN/LPAL2/KLK10/OVCH1/TMPRSS5/PRTN3/PRSS8/KLK6/TMPRSS2	24	1	ENSG00000187950	23	ENSG00000129437/ENSG00000099139/ENSG00000151006/ENSG00000137673/ENSG00000115257/ENSG00000172382/ENSG00000012223/ENSG00000224389/ENSG00000137648/ENSG00000169035/ENSG00000167759/ENSG00000099953/ENSG00000005001/ENSG00000167748/ENSG00000178297/ENSG00000145244/ENSG00000213071/ENSG00000129451/ENSG00000166682/ENSG00000196415/ENSG00000052344/ENSG00000167755/ENSG00000184012
MF	GO:0048018	receptor ligand activity	41/993	270/13755	4.3695e-06	0.000917274	ENSG00000163794/ENSG00000119699/ENSG00000095539/ENSG00000145824/ENSG00000145040/ENSG00000150281/ENSG00000196337/ENSG00000127129/ENSG00000232810/ENSG00000162892/ENSG00000168811/ENSG00000162552/ENSG00000089199/ENSG00000123999/ENSG00000217555/ENSG00000185267/ENSG00000117586/ENSG00000153162/ENSG00000164404/ENSG00000169248/ENSG00000110944/ENSG00000135744/ENSG00000171951/ENSG00000171119/ENSG00000164761…	UCN/TGFB3/SEMA4G/CXCL14/UCN2/CTF1/CGB7/EDN2/TNF/IL24/IL12A/WNT4/CHGB/INHA/CKLF/CDNF/TNFSF4/BMP6/GDF9/CXCL11/IL23A/AGT/SCG2/NRTN/TNFRSF11B/SAA4/FGF11/BMP7/TNFSF13B/IL34/INHBB/IL36G/CXCL10/SEMA3E/CCL2/IFNE/CORT/VEGFD/WNT3A/FGF18/BMP8A	41	1	ENSG00000241563	40	ENSG00000163794/ENSG00000119699/ENSG00000095539/ENSG00000145824/ENSG00000145040/ENSG00000150281/ENSG00000196337/ENSG00000127129/ENSG00000232810/ENSG00000162892/ENSG00000168811/ENSG00000162552/ENSG00000089199/ENSG00000123999/ENSG00000217555/ENSG00000185267/ENSG00000117586/ENSG00000153162/ENSG00000164404/ENSG00000169248/ENSG00000110944/ENSG00000135744/ENSG00000171951/ENSG00000171119/ENSG00000164761…
MF	GO:0008324	cation transmembrane transporter activity	63/993	490/13755	4.85833e-06	0.000917274	ENSG00000143570/ENSG00000142920/ENSG00000268104/ENSG00000106688/ENSG00000253598/ENSG00000111199/ENSG00000163406/ENSG00000166920/ENSG00000127249/ENSG00000162572/ENSG00000181035/ENSG00000135740/ENSG00000116039/ENSG00000197847/ENSG00000143450/ENSG00000187486/ENSG00000255346/ENSG00000196876/ENSG00000136867/ENSG00000152705/ENSG00000176076/ENSG00000063127/ENSG00000129749/ENSG00000164037/ENSG00000070729…	SLC39A1/AZIN2/SLC6A14/SLC1A1/SLC10A5/TRPV4/SLC15A2/C15orf48/ATP13A4/SCNN1D/SLC25A42/SLC9A5/ATP6V1B1/SLC22A20P/OAZ3/KCNJ11/NOX5/SCN8A/SLC31A2/CATSPER3/KCNE5/SLC6A16/CHRNA10/SLC9B1/CNGB1/SLC13A4/SLC28A1/KCND3/CHRNB2/SCN9A/KCNV2/AQP1/TTYH1/P2RX7/CHRNE/SLC22A13/SLC23A1/KCNA10/GRIN3B/GRIK2/CLDN16/CACNA2D2/SLC13A2/MT-ATP8/TRPV6/JPH3/CNGA1/MCOLN3/SCN1B/CHRNA3/SLC9A2/SLC5A9/KCNG2/ATP6V1G2/SLC8A1/SLC39A2/…	63	3	ENSG00000143105/ENSG00000228253/ENSG00000148942	60	ENSG00000143570/ENSG00000142920/ENSG00000268104/ENSG00000106688/ENSG00000253598/ENSG00000111199/ENSG00000163406/ENSG00000166920/ENSG00000127249/ENSG00000162572/ENSG00000181035/ENSG00000135740/ENSG00000116039/ENSG00000197847/ENSG00000143450/ENSG00000187486/ENSG00000255346/ENSG00000196876/ENSG00000136867/ENSG00000152705/ENSG00000176076/ENSG00000063127/ENSG00000129749/ENSG00000164037/ENSG00000070729…
MF	GO:0030545	receptor regulator activity	43/993	292/13755	5.74733e-06	0.000917274	ENSG00000163794/ENSG00000119699/ENSG00000095539/ENSG00000145824/ENSG00000145040/ENSG00000150281/ENSG00000196337/ENSG00000127129/ENSG00000232810/ENSG00000162892/ENSG00000168811/ENSG00000162552/ENSG00000140009/ENSG00000089199/ENSG00000123999/ENSG00000217555/ENSG00000185267/ENSG00000117586/ENSG00000153162/ENSG00000164404/ENSG00000169248/ENSG00000110944/ENSG00000135744/ENSG00000171951/ENSG00000171119…	UCN/TGFB3/SEMA4G/CXCL14/UCN2/CTF1/CGB7/EDN2/TNF/IL24/IL12A/WNT4/ESR2/CHGB/INHA/CKLF/CDNF/TNFSF4/BMP6/GDF9/CXCL11/IL23A/AGT/SCG2/NRTN/TNFRSF11B/SAA4/FGF11/BMP7/TNFSF13B/IL34/INHBB/IL36G/CXCL10/SEMA3E/CCL2/IFNE/CORT/VEGFD/WNT3A/FGF18/DKKL1/BMP8A	43	1	ENSG00000241563	42	ENSG00000163794/ENSG00000119699/ENSG00000095539/ENSG00000145824/ENSG00000145040/ENSG00000150281/ENSG00000196337/ENSG00000127129/ENSG00000232810/ENSG00000162892/ENSG00000168811/ENSG00000162552/ENSG00000140009/ENSG00000089199/ENSG00000123999/ENSG00000217555/ENSG00000185267/ENSG00000117586/ENSG00000153162/ENSG00000164404/ENSG00000169248/ENSG00000110944/ENSG00000135744/ENSG00000171951/ENSG00000171119…
MF	GO:0005125	cytokine activity	24/993	124/13755	7.42221e-06	0.000987154	ENSG00000119699/ENSG00000145824/ENSG00000150281/ENSG00000232810/ENSG00000162892/ENSG00000168811/ENSG00000123999/ENSG00000217555/ENSG00000117586/ENSG00000153162/ENSG00000164404/ENSG00000169248/ENSG00000110944/ENSG00000171951/ENSG00000164761/ENSG00000101144/ENSG00000102524/ENSG00000157368/ENSG00000163083/ENSG00000136688/ENSG00000169245/ENSG00000108691/ENSG00000184995/ENSG00000183682	TGFB3/CXCL14/CTF1/TNF/IL24/IL12A/INHA/CKLF/TNFSF4/BMP6/GDF9/CXCL11/IL23A/SCG2/TNFRSF11B/BMP7/TNFSF13B/IL34/INHBB/IL36G/CXCL10/CCL2/IFNE/BMP8A	24	0		24	ENSG00000119699/ENSG00000145824/ENSG00000150281/ENSG00000232810/ENSG00000162892/ENSG00000168811/ENSG00000123999/ENSG00000217555/ENSG00000117586/ENSG00000153162/ENSG00000164404/ENSG00000169248/ENSG00000110944/ENSG00000171951/ENSG00000164761/ENSG00000101144/ENSG00000102524/ENSG00000157368/ENSG00000163083/ENSG00000136688/ENSG00000169245/ENSG00000108691/ENSG00000184995/ENSG00000183682
MF	GO:0022839	ion gated channel activity	35/993	223/13755	1.04229e-05	0.00106802	ENSG00000111199/ENSG00000155962/ENSG00000162572/ENSG00000187486/ENSG00000167995/ENSG00000094755/ENSG00000196876/ENSG00000152705/ENSG00000176076/ENSG00000129749/ENSG00000070729/ENSG00000188037/ENSG00000171385/ENSG00000160716/ENSG00000169432/ENSG00000168263/ENSG00000240583/ENSG00000167614/ENSG00000089041/ENSG00000108556/ENSG00000143105/ENSG00000116032/ENSG00000164418/ENSG00000007402/ENSG00000154118…	TRPV4/CLIC2/SCNN1D/KCNJ11/BEST1/GABRP/SCN8A/CATSPER3/KCNE5/CHRNA10/CNGB1/CLCN1/KCND3/CHRNB2/SCN9A/KCNV2/AQP1/TTYH1/P2RX7/CHRNE/KCNA10/GRIN3B/GRIK2/CACNA2D2/JPH3/CNGA1/MCOLN3/SCN1B/CHRNA3/KCNG2/NCALD/GABRR2/KCNJ2/CYBB/LRRC26	35	1	ENSG00000143105	34	ENSG00000111199/ENSG00000155962/ENSG00000162572/ENSG00000187486/ENSG00000167995/ENSG00000094755/ENSG00000196876/ENSG00000152705/ENSG00000176076/ENSG00000129749/ENSG00000070729/ENSG00000188037/ENSG00000171385/ENSG00000160716/ENSG00000169432/ENSG00000168263/ENSG00000240583/ENSG00000167614/ENSG00000089041/ENSG00000108556/ENSG00000116032/ENSG00000164418/ENSG00000007402/ENSG00000154118/ENSG00000198515…
MF	GO:0005216	ion channel activity	42/993	291/13755	1.21889e-05	0.00106802	ENSG00000145217/ENSG00000111199/ENSG00000155962/ENSG00000162572/ENSG00000147606/ENSG00000039987/ENSG00000187486/ENSG00000167995/ENSG00000094755/ENSG00000174502/ENSG00000255346/ENSG00000196876/ENSG00000152705/ENSG00000176076/ENSG00000129749/ENSG00000070729/ENSG00000188037/ENSG00000171385/ENSG00000160716/ENSG00000169432/ENSG00000168263/ENSG00000240583/ENSG00000167614/ENSG00000089041/ENSG00000108556…	SLC26A1/TRPV4/CLIC2/SCNN1D/SLC26A7/BEST2/KCNJ11/BEST1/GABRP/SLC26A9/NOX5/SCN8A/CATSPER3/KCNE5/CHRNA10/CNGB1/CLCN1/KCND3/CHRNB2/SCN9A/KCNV2/AQP1/TTYH1/P2RX7/CHRNE/KCNA10/GRIN3B/GRIK2/CACNA2D2/TRPV6/JPH3/CNGA1/MCOLN3/SCN1B/CHRNA3/KCNG2/NCALD/GABRR2/KCNJ2/GJD3/CLDN4/LRRC26	42	1	ENSG00000143105	41	ENSG00000145217/ENSG00000111199/ENSG00000155962/ENSG00000162572/ENSG00000147606/ENSG00000039987/ENSG00000187486/ENSG00000167995/ENSG00000094755/ENSG00000174502/ENSG00000255346/ENSG00000196876/ENSG00000152705/ENSG00000176076/ENSG00000129749/ENSG00000070729/ENSG00000188037/ENSG00000171385/ENSG00000160716/ENSG00000169432/ENSG00000168263/ENSG00000240583/ENSG00000167614/ENSG00000089041/ENSG00000108556…
MF	GO:0022836	gated channel activity	35/993	226/13755	1.40281e-05	0.00106802	ENSG00000111199/ENSG00000155962/ENSG00000162572/ENSG00000187486/ENSG00000167995/ENSG00000094755/ENSG00000196876/ENSG00000152705/ENSG00000176076/ENSG00000129749/ENSG00000070729/ENSG00000188037/ENSG00000171385/ENSG00000160716/ENSG00000169432/ENSG00000168263/ENSG00000240583/ENSG00000167614/ENSG00000089041/ENSG00000108556/ENSG00000143105/ENSG00000116032/ENSG00000164418/ENSG00000007402/ENSG00000154118…	TRPV4/CLIC2/SCNN1D/KCNJ11/BEST1/GABRP/SCN8A/CATSPER3/KCNE5/CHRNA10/CNGB1/CLCN1/KCND3/CHRNB2/SCN9A/KCNV2/AQP1/TTYH1/P2RX7/CHRNE/KCNA10/GRIN3B/GRIK2/CACNA2D2/JPH3/CNGA1/MCOLN3/SCN1B/CHRNA3/KCNG2/NCALD/GABRR2/KCNJ2/CYBB/LRRC26	35	1	ENSG00000143105	34	ENSG00000111199/ENSG00000155962/ENSG00000162572/ENSG00000187486/ENSG00000167995/ENSG00000094755/ENSG00000196876/ENSG00000152705/ENSG00000176076/ENSG00000129749/ENSG00000070729/ENSG00000188037/ENSG00000171385/ENSG00000160716/ENSG00000169432/ENSG00000168263/ENSG00000240583/ENSG00000167614/ENSG00000089041/ENSG00000108556/ENSG00000116032/ENSG00000164418/ENSG00000007402/ENSG00000154118/ENSG00000198515…
MF	GO:0046873	metal ion transmembrane transporter activity	46/993	333/13755	1.52273e-05	0.00106802	ENSG00000143570/ENSG00000268104/ENSG00000106688/ENSG00000253598/ENSG00000111199/ENSG00000127249/ENSG00000162572/ENSG00000135740/ENSG00000187486/ENSG00000196876/ENSG00000136867/ENSG00000152705/ENSG00000176076/ENSG00000063127/ENSG00000129749/ENSG00000164037/ENSG00000070729/ENSG00000164707/ENSG00000156222/ENSG00000171385/ENSG00000169432/ENSG00000168263/ENSG00000240583/ENSG00000167614/ENSG00000170482…	SLC39A1/SLC6A14/SLC1A1/SLC10A5/TRPV4/ATP13A4/SCNN1D/SLC9A5/KCNJ11/SCN8A/SLC31A2/CATSPER3/KCNE5/SLC6A16/CHRNA10/SLC9B1/CNGB1/SLC13A4/SLC28A1/KCND3/SCN9A/KCNV2/AQP1/TTYH1/SLC23A1/KCNA10/GRIN3B/GRIK2/CLDN16/CACNA2D2/SLC13A2/TRPV6/JPH3/CNGA1/MCOLN3/SCN1B/SLC9A2/SLC5A9/KCNG2/SLC8A1/SLC39A2/KCNJ2/SLC13A3/LRRC26/SLC5A12/SLC34A1	46	2	ENSG00000143105/ENSG00000148942	44	ENSG00000143570/ENSG00000268104/ENSG00000106688/ENSG00000253598/ENSG00000111199/ENSG00000127249/ENSG00000162572/ENSG00000135740/ENSG00000187486/ENSG00000196876/ENSG00000136867/ENSG00000152705/ENSG00000176076/ENSG00000063127/ENSG00000129749/ENSG00000164037/ENSG00000070729/ENSG00000164707/ENSG00000156222/ENSG00000171385/ENSG00000169432/ENSG00000168263/ENSG00000240583/ENSG00000167614/ENSG00000170482…
MF	GO:0015267	channel activity	44/993	315/13755	1.75747e-05	0.00106802	ENSG00000073150/ENSG00000145217/ENSG00000111199/ENSG00000155962/ENSG00000162572/ENSG00000147606/ENSG00000039987/ENSG00000187486/ENSG00000167995/ENSG00000094755/ENSG00000174502/ENSG00000255346/ENSG00000196876/ENSG00000152705/ENSG00000176076/ENSG00000129749/ENSG00000070729/ENSG00000188037/ENSG00000171385/ENSG00000160716/ENSG00000169432/ENSG00000168263/ENSG00000240583/ENSG00000167614/ENSG00000089041…	PANX2/SLC26A1/TRPV4/CLIC2/SCNN1D/SLC26A7/BEST2/KCNJ11/BEST1/GABRP/SLC26A9/NOX5/SCN8A/CATSPER3/KCNE5/CHRNA10/CNGB1/CLCN1/KCND3/CHRNB2/SCN9A/KCNV2/AQP1/TTYH1/P2RX7/CHRNE/KCNA10/GRIN3B/GRIK2/CACNA2D2/TRPV6/JPH3/CNGA1/MCOLN3/SCN1B/CHRNA3/KCNG2/NCALD/GABRR2/KCNJ2/CYBB/GJD3/CLDN4/LRRC26	44	1	ENSG00000143105	43	ENSG00000073150/ENSG00000145217/ENSG00000111199/ENSG00000155962/ENSG00000162572/ENSG00000147606/ENSG00000039987/ENSG00000187486/ENSG00000167995/ENSG00000094755/ENSG00000174502/ENSG00000255346/ENSG00000196876/ENSG00000152705/ENSG00000176076/ENSG00000129749/ENSG00000070729/ENSG00000188037/ENSG00000171385/ENSG00000160716/ENSG00000169432/ENSG00000168263/ENSG00000240583/ENSG00000167614/ENSG00000089041…
MF	GO:0022803	passive transmembrane transporter activity	44/993	315/13755	1.75747e-05	0.00106802	ENSG00000073150/ENSG00000145217/ENSG00000111199/ENSG00000155962/ENSG00000162572/ENSG00000147606/ENSG00000039987/ENSG00000187486/ENSG00000167995/ENSG00000094755/ENSG00000174502/ENSG00000255346/ENSG00000196876/ENSG00000152705/ENSG00000176076/ENSG00000129749/ENSG00000070729/ENSG00000188037/ENSG00000171385/ENSG00000160716/ENSG00000169432/ENSG00000168263/ENSG00000240583/ENSG00000167614/ENSG00000089041…	PANX2/SLC26A1/TRPV4/CLIC2/SCNN1D/SLC26A7/BEST2/KCNJ11/BEST1/GABRP/SLC26A9/NOX5/SCN8A/CATSPER3/KCNE5/CHRNA10/CNGB1/CLCN1/KCND3/CHRNB2/SCN9A/KCNV2/AQP1/TTYH1/P2RX7/CHRNE/KCNA10/GRIN3B/GRIK2/CACNA2D2/TRPV6/JPH3/CNGA1/MCOLN3/SCN1B/CHRNA3/KCNG2/NCALD/GABRR2/KCNJ2/CYBB/GJD3/CLDN4/LRRC26	44	1	ENSG00000143105	43	ENSG00000073150/ENSG00000145217/ENSG00000111199/ENSG00000155962/ENSG00000162572/ENSG00000147606/ENSG00000039987/ENSG00000187486/ENSG00000167995/ENSG00000094755/ENSG00000174502/ENSG00000255346/ENSG00000196876/ENSG00000152705/ENSG00000176076/ENSG00000129749/ENSG00000070729/ENSG00000188037/ENSG00000171385/ENSG00000160716/ENSG00000169432/ENSG00000168263/ENSG00000240583/ENSG00000167614/ENSG00000089041…
MF	GO:0022838	substrate-specific channel activity	42/993	296/13755	1.85444e-05	0.00106802	ENSG00000145217/ENSG00000111199/ENSG00000155962/ENSG00000162572/ENSG00000147606/ENSG00000039987/ENSG00000187486/ENSG00000167995/ENSG00000094755/ENSG00000174502/ENSG00000255346/ENSG00000196876/ENSG00000152705/ENSG00000176076/ENSG00000129749/ENSG00000070729/ENSG00000188037/ENSG00000171385/ENSG00000160716/ENSG00000169432/ENSG00000168263/ENSG00000240583/ENSG00000167614/ENSG00000089041/ENSG00000108556…	SLC26A1/TRPV4/CLIC2/SCNN1D/SLC26A7/BEST2/KCNJ11/BEST1/GABRP/SLC26A9/NOX5/SCN8A/CATSPER3/KCNE5/CHRNA10/CNGB1/CLCN1/KCND3/CHRNB2/SCN9A/KCNV2/AQP1/TTYH1/P2RX7/CHRNE/KCNA10/GRIN3B/GRIK2/CACNA2D2/TRPV6/JPH3/CNGA1/MCOLN3/SCN1B/CHRNA3/KCNG2/NCALD/GABRR2/KCNJ2/GJD3/CLDN4/LRRC26	42	1	ENSG00000143105	41	ENSG00000145217/ENSG00000111199/ENSG00000155962/ENSG00000162572/ENSG00000147606/ENSG00000039987/ENSG00000187486/ENSG00000167995/ENSG00000094755/ENSG00000174502/ENSG00000255346/ENSG00000196876/ENSG00000152705/ENSG00000176076/ENSG00000129749/ENSG00000070729/ENSG00000188037/ENSG00000171385/ENSG00000160716/ENSG00000169432/ENSG00000168263/ENSG00000240583/ENSG00000167614/ENSG00000089041/ENSG00000108556…
MF	GO:0022890	inorganic cation transmembrane transporter activity	57/993	448/13755	1.87372e-05	0.00106802	ENSG00000143570/ENSG00000268104/ENSG00000106688/ENSG00000253598/ENSG00000111199/ENSG00000163406/ENSG00000166920/ENSG00000127249/ENSG00000162572/ENSG00000135740/ENSG00000116039/ENSG00000187486/ENSG00000255346/ENSG00000196876/ENSG00000136867/ENSG00000152705/ENSG00000176076/ENSG00000063127/ENSG00000129749/ENSG00000164037/ENSG00000070729/ENSG00000164707/ENSG00000156222/ENSG00000171385/ENSG00000160716…	SLC39A1/SLC6A14/SLC1A1/SLC10A5/TRPV4/SLC15A2/C15orf48/ATP13A4/SCNN1D/SLC9A5/ATP6V1B1/KCNJ11/NOX5/SCN8A/SLC31A2/CATSPER3/KCNE5/SLC6A16/CHRNA10/SLC9B1/CNGB1/SLC13A4/SLC28A1/KCND3/CHRNB2/SCN9A/KCNV2/AQP1/TTYH1/P2RX7/CHRNE/SLC23A1/KCNA10/GRIN3B/GRIK2/CLDN16/CACNA2D2/SLC13A2/MT-ATP8/TRPV6/JPH3/CNGA1/MCOLN3/SCN1B/CHRNA3/SLC9A2/SLC5A9/KCNG2/ATP6V1G2/SLC8A1/SLC39A2/KCNJ2/NDUFA4L2/SLC13A3/LRRC26/SLC5A12/S…	57	3	ENSG00000143105/ENSG00000228253/ENSG00000148942	54	ENSG00000143570/ENSG00000268104/ENSG00000106688/ENSG00000253598/ENSG00000111199/ENSG00000163406/ENSG00000166920/ENSG00000127249/ENSG00000162572/ENSG00000135740/ENSG00000116039/ENSG00000187486/ENSG00000255346/ENSG00000196876/ENSG00000136867/ENSG00000152705/ENSG00000176076/ENSG00000063127/ENSG00000129749/ENSG00000164037/ENSG00000070729/ENSG00000164707/ENSG00000156222/ENSG00000171385/ENSG00000160716…
MF	GO:0015081	sodium ion transmembrane transporter activity	21/993	113/13755	5.10638e-05	0.00266105	ENSG00000268104/ENSG00000106688/ENSG00000253598/ENSG00000162572/ENSG00000135740/ENSG00000196876/ENSG00000063127/ENSG00000164037/ENSG00000164707/ENSG00000156222/ENSG00000169432/ENSG00000170482/ENSG00000164418/ENSG00000007216/ENSG00000105711/ENSG00000115616/ENSG00000117834/ENSG00000183023/ENSG00000158296/ENSG00000148942/ENSG00000131183	SLC6A14/SLC1A1/SLC10A5/SCNN1D/SLC9A5/SCN8A/SLC6A16/SLC9B1/SLC13A4/SLC28A1/SCN9A/SLC23A1/GRIK2/SLC13A2/SCN1B/SLC9A2/SLC5A9/SLC8A1/SLC13A3/SLC5A12/SLC34A1	21	1	ENSG00000148942	20	ENSG00000268104/ENSG00000106688/ENSG00000253598/ENSG00000162572/ENSG00000135740/ENSG00000196876/ENSG00000063127/ENSG00000164037/ENSG00000164707/ENSG00000156222/ENSG00000169432/ENSG00000170482/ENSG00000164418/ENSG00000007216/ENSG00000105711/ENSG00000115616/ENSG00000117834/ENSG00000183023/ENSG00000158296/ENSG00000131183
MF	GO:0008236	serine-type peptidase activity	24/993	139/13755	5.33544e-05	0.00266105	ENSG00000129437/ENSG00000099139/ENSG00000151006/ENSG00000137673/ENSG00000115257/ENSG00000172382/ENSG00000012223/ENSG00000224389/ENSG00000137648/ENSG00000169035/ENSG00000167759/ENSG00000099953/ENSG00000005001/ENSG00000167748/ENSG00000178297/ENSG00000145244/ENSG00000213071/ENSG00000129451/ENSG00000187950/ENSG00000166682/ENSG00000196415/ENSG00000052344/ENSG00000167755/ENSG00000184012	KLK14/PCSK5/PRSS53/MMP7/PCSK4/PRSS27/LTF/C4B/TMPRSS4/KLK7/KLK13/MMP11/PRSS22/KLK1/TMPRSS9/CORIN/LPAL2/KLK10/OVCH1/TMPRSS5/PRTN3/PRSS8/KLK6/TMPRSS2	24	1	ENSG00000187950	23	ENSG00000129437/ENSG00000099139/ENSG00000151006/ENSG00000137673/ENSG00000115257/ENSG00000172382/ENSG00000012223/ENSG00000224389/ENSG00000137648/ENSG00000169035/ENSG00000167759/ENSG00000099953/ENSG00000005001/ENSG00000167748/ENSG00000178297/ENSG00000145244/ENSG00000213071/ENSG00000129451/ENSG00000166682/ENSG00000196415/ENSG00000052344/ENSG00000167755/ENSG00000184012
MF	GO:0015291	secondary active transmembrane transporter activity	28/993	179/13755	8.25574e-05	0.00377019	ENSG00000145217/ENSG00000268104/ENSG00000106688/ENSG00000253598/ENSG00000163406/ENSG00000165449/ENSG00000135740/ENSG00000197847/ENSG00000147606/ENSG00000174502/ENSG00000108932/ENSG00000063127/ENSG00000164037/ENSG00000164707/ENSG00000156222/ENSG00000137491/ENSG00000155465/ENSG00000172940/ENSG00000170482/ENSG00000100156/ENSG00000007216/ENSG00000115616/ENSG00000117834/ENSG00000183023/ENSG00000162426…	SLC26A1/SLC6A14/SLC1A1/SLC10A5/SLC15A2/SLC16A9/SLC9A5/SLC22A20P/SLC26A7/SLC26A9/SLC16A6/SLC6A16/SLC9B1/SLC13A4/SLC28A1/SLCO2B1/SLC7A7/SLC22A13/SLC23A1/SLC16A8/SLC13A2/SLC9A2/SLC5A9/SLC8A1/SLC45A1/SLC13A3/SLC5A12/SLC34A1	28	1	ENSG00000148942	27	ENSG00000145217/ENSG00000268104/ENSG00000106688/ENSG00000253598/ENSG00000163406/ENSG00000165449/ENSG00000135740/ENSG00000197847/ENSG00000147606/ENSG00000174502/ENSG00000108932/ENSG00000063127/ENSG00000164037/ENSG00000164707/ENSG00000156222/ENSG00000137491/ENSG00000155465/ENSG00000172940/ENSG00000170482/ENSG00000100156/ENSG00000007216/ENSG00000115616/ENSG00000117834/ENSG00000183023/ENSG00000162426…
MF	GO:0017171	serine hydrolase activity	24/993	143/13755	8.50419e-05	0.00377019	ENSG00000129437/ENSG00000099139/ENSG00000151006/ENSG00000137673/ENSG00000115257/ENSG00000172382/ENSG00000012223/ENSG00000224389/ENSG00000137648/ENSG00000169035/ENSG00000167759/ENSG00000099953/ENSG00000005001/ENSG00000167748/ENSG00000178297/ENSG00000145244/ENSG00000213071/ENSG00000129451/ENSG00000187950/ENSG00000166682/ENSG00000196415/ENSG00000052344/ENSG00000167755/ENSG00000184012	KLK14/PCSK5/PRSS53/MMP7/PCSK4/PRSS27/LTF/C4B/TMPRSS4/KLK7/KLK13/MMP11/PRSS22/KLK1/TMPRSS9/CORIN/LPAL2/KLK10/OVCH1/TMPRSS5/PRTN3/PRSS8/KLK6/TMPRSS2	24	1	ENSG00000187950	23	ENSG00000129437/ENSG00000099139/ENSG00000151006/ENSG00000137673/ENSG00000115257/ENSG00000172382/ENSG00000012223/ENSG00000224389/ENSG00000137648/ENSG00000169035/ENSG00000167759/ENSG00000099953/ENSG00000005001/ENSG00000167748/ENSG00000178297/ENSG00000145244/ENSG00000213071/ENSG00000129451/ENSG00000166682/ENSG00000196415/ENSG00000052344/ENSG00000167755/ENSG00000184012
MF	GO:0015276	ligand-gated ion channel activity	19/993	102/13755	0.00011101	0.00442929	ENSG00000162572/ENSG00000187486/ENSG00000094755/ENSG00000129749/ENSG00000070729/ENSG00000160716/ENSG00000240583/ENSG00000089041/ENSG00000108556/ENSG00000143105/ENSG00000116032/ENSG00000164418/ENSG00000154118/ENSG00000198515/ENSG00000055732/ENSG00000080644/ENSG00000104490/ENSG00000111886/ENSG00000123700	SCNN1D/KCNJ11/GABRP/CHRNA10/CNGB1/CHRNB2/AQP1/P2RX7/CHRNE/KCNA10/GRIN3B/GRIK2/JPH3/CNGA1/MCOLN3/CHRNA3/NCALD/GABRR2/KCNJ2	19	1	ENSG00000143105	18	ENSG00000162572/ENSG00000187486/ENSG00000094755/ENSG00000129749/ENSG00000070729/ENSG00000160716/ENSG00000240583/ENSG00000089041/ENSG00000108556/ENSG00000116032/ENSG00000164418/ENSG00000154118/ENSG00000198515/ENSG00000055732/ENSG00000080644/ENSG00000104490/ENSG00000111886/ENSG00000123700
MF	GO:0022834	ligand-gated channel activity	19/993	102/13755	0.00011101	0.00442929	ENSG00000162572/ENSG00000187486/ENSG00000094755/ENSG00000129749/ENSG00000070729/ENSG00000160716/ENSG00000240583/ENSG00000089041/ENSG00000108556/ENSG00000143105/ENSG00000116032/ENSG00000164418/ENSG00000154118/ENSG00000198515/ENSG00000055732/ENSG00000080644/ENSG00000104490/ENSG00000111886/ENSG00000123700	SCNN1D/KCNJ11/GABRP/CHRNA10/CNGB1/CHRNB2/AQP1/P2RX7/CHRNE/KCNA10/GRIN3B/GRIK2/JPH3/CNGA1/MCOLN3/CHRNA3/NCALD/GABRR2/KCNJ2	19	1	ENSG00000143105	18	ENSG00000162572/ENSG00000187486/ENSG00000094755/ENSG00000129749/ENSG00000070729/ENSG00000160716/ENSG00000240583/ENSG00000089041/ENSG00000108556/ENSG00000116032/ENSG00000164418/ENSG00000154118/ENSG00000198515/ENSG00000055732/ENSG00000080644/ENSG00000104490/ENSG00000111886/ENSG00000123700
MF	GO:0015077	monovalent inorganic cation transmembrane transporter activity	39/993	292/13755	0.000138429	0.00526029	ENSG00000268104/ENSG00000106688/ENSG00000253598/ENSG00000163406/ENSG00000166920/ENSG00000162572/ENSG00000135740/ENSG00000116039/ENSG00000187486/ENSG00000255346/ENSG00000196876/ENSG00000176076/ENSG00000063127/ENSG00000164037/ENSG00000070729/ENSG00000164707/ENSG00000156222/ENSG00000171385/ENSG00000169432/ENSG00000168263/ENSG00000240583/ENSG00000170482/ENSG00000143105/ENSG00000164418/ENSG00000007216…	SLC6A14/SLC1A1/SLC10A5/SLC15A2/C15orf48/SCNN1D/SLC9A5/ATP6V1B1/KCNJ11/NOX5/SCN8A/KCNE5/SLC6A16/SLC9B1/CNGB1/SLC13A4/SLC28A1/KCND3/SCN9A/KCNV2/AQP1/SLC23A1/KCNA10/GRIK2/SLC13A2/MT-ATP8/CNGA1/SCN1B/SLC9A2/SLC5A9/KCNG2/ATP6V1G2/SLC8A1/KCNJ2/NDUFA4L2/SLC13A3/LRRC26/SLC5A12/SLC34A1	39	3	ENSG00000143105/ENSG00000228253/ENSG00000148942	36	ENSG00000268104/ENSG00000106688/ENSG00000253598/ENSG00000163406/ENSG00000166920/ENSG00000162572/ENSG00000135740/ENSG00000116039/ENSG00000187486/ENSG00000255346/ENSG00000196876/ENSG00000176076/ENSG00000063127/ENSG00000164037/ENSG00000070729/ENSG00000164707/ENSG00000156222/ENSG00000171385/ENSG00000169432/ENSG00000168263/ENSG00000240583/ENSG00000170482/ENSG00000164418/ENSG00000007216/ENSG00000198515…
MF	GO:0015370	solute:sodium symporter activity	12/993	53/13755	0.000314521	0.0114085	ENSG00000268104/ENSG00000106688/ENSG00000253598/ENSG00000063127/ENSG00000164707/ENSG00000156222/ENSG00000170482/ENSG00000007216/ENSG00000117834/ENSG00000158296/ENSG00000148942/ENSG00000131183	SLC6A14/SLC1A1/SLC10A5/SLC6A16/SLC13A4/SLC28A1/SLC23A1/SLC13A2/SLC5A9/SLC13A3/SLC5A12/SLC34A1	12	1	ENSG00000148942	11	ENSG00000268104/ENSG00000106688/ENSG00000253598/ENSG00000063127/ENSG00000164707/ENSG00000156222/ENSG00000170482/ENSG00000007216/ENSG00000117834/ENSG00000158296/ENSG00000131183
MF	GO:0099094	ligand-gated cation channel activity	15/993	79/13755	0.00046052	0.0159781	ENSG00000162572/ENSG00000187486/ENSG00000129749/ENSG00000070729/ENSG00000160716/ENSG00000240583/ENSG00000089041/ENSG00000108556/ENSG00000143105/ENSG00000164418/ENSG00000154118/ENSG00000198515/ENSG00000055732/ENSG00000080644/ENSG00000123700	SCNN1D/KCNJ11/CHRNA10/CNGB1/CHRNB2/AQP1/P2RX7/CHRNE/KCNA10/GRIK2/JPH3/CNGA1/MCOLN3/CHRNA3/KCNJ2	15	1	ENSG00000143105	14	ENSG00000162572/ENSG00000187486/ENSG00000129749/ENSG00000070729/ENSG00000160716/ENSG00000240583/ENSG00000089041/ENSG00000108556/ENSG00000164418/ENSG00000154118/ENSG00000198515/ENSG00000055732/ENSG00000080644/ENSG00000123700
MF	GO:0004175	endopeptidase activity	38/993	305/13755	0.000674282	0.0222687	ENSG00000129437/ENSG00000099139/ENSG00000160323/ENSG00000269113/ENSG00000197140/ENSG00000151006/ENSG00000137673/ENSG00000115257/ENSG00000138316/ENSG00000092529/ENSG00000172382/ENSG00000012223/ENSG00000224389/ENSG00000137648/ENSG00000169035/ENSG00000214711/ENSG00000049192/ENSG00000008516/ENSG00000167759/ENSG00000099953/ENSG00000005001/ENSG00000158859/ENSG00000167748/ENSG00000178297/ENSG00000145244…	KLK14/PCSK5/ADAMTS13/TRABD2B/ADAM32/PRSS53/MMP7/PCSK4/ADAMTS14/CAPN3/PRSS27/LTF/C4B/TMPRSS4/KLK7/CAPN14/ADAMTS6/MMP25/KLK13/MMP11/PRSS22/ADAMTS4/KLK1/TMPRSS9/CORIN/LPAL2/CARD18/KLK10/OVCH1/TMPRSS5/ADAMTS3/PRTN3/PRSS8/NAPSA/KLK6/PHEX/ADAMTS17/TMPRSS2	38	1	ENSG00000187950	37	ENSG00000129437/ENSG00000099139/ENSG00000160323/ENSG00000269113/ENSG00000197140/ENSG00000151006/ENSG00000137673/ENSG00000115257/ENSG00000138316/ENSG00000092529/ENSG00000172382/ENSG00000012223/ENSG00000224389/ENSG00000137648/ENSG00000169035/ENSG00000214711/ENSG00000049192/ENSG00000008516/ENSG00000167759/ENSG00000099953/ENSG00000005001/ENSG00000158859/ENSG00000167748/ENSG00000178297/ENSG00000145244…
MF	GO:0005261	cation channel activity	29/993	213/13755	0.000697642	0.0222687	ENSG00000111199/ENSG00000162572/ENSG00000187486/ENSG00000255346/ENSG00000196876/ENSG00000152705/ENSG00000176076/ENSG00000129749/ENSG00000070729/ENSG00000171385/ENSG00000160716/ENSG00000169432/ENSG00000168263/ENSG00000240583/ENSG00000089041/ENSG00000108556/ENSG00000143105/ENSG00000116032/ENSG00000164418/ENSG00000007402/ENSG00000165125/ENSG00000154118/ENSG00000198515/ENSG00000055732/ENSG00000105711…	TRPV4/SCNN1D/KCNJ11/NOX5/SCN8A/CATSPER3/KCNE5/CHRNA10/CNGB1/KCND3/CHRNB2/SCN9A/KCNV2/AQP1/P2RX7/CHRNE/KCNA10/GRIN3B/GRIK2/CACNA2D2/TRPV6/JPH3/CNGA1/MCOLN3/SCN1B/CHRNA3/KCNG2/KCNJ2/LRRC26	29	1	ENSG00000143105	28	ENSG00000111199/ENSG00000162572/ENSG00000187486/ENSG00000255346/ENSG00000196876/ENSG00000152705/ENSG00000176076/ENSG00000129749/ENSG00000070729/ENSG00000171385/ENSG00000160716/ENSG00000169432/ENSG00000168263/ENSG00000240583/ENSG00000089041/ENSG00000108556/ENSG00000116032/ENSG00000164418/ENSG00000007402/ENSG00000165125/ENSG00000154118/ENSG00000198515/ENSG00000055732/ENSG00000105711/ENSG00000080644…
MF	GO:0022804	active transmembrane transporter activity	36/993	290/13755	0.000985521	0.0298921	ENSG00000145217/ENSG00000268104/ENSG00000106688/ENSG00000253598/ENSG00000163406/ENSG00000165449/ENSG00000127249/ENSG00000135740/ENSG00000197847/ENSG00000147606/ENSG00000174502/ENSG00000251595/ENSG00000108932/ENSG00000063127/ENSG00000164037/ENSG00000167972/ENSG00000164707/ENSG00000156222/ENSG00000137491/ENSG00000155465/ENSG00000172940/ENSG00000170482/ENSG00000165029/ENSG00000100156/ENSG00000164638…	SLC26A1/SLC6A14/SLC1A1/SLC10A5/SLC15A2/SLC16A9/ATP13A4/SLC9A5/SLC22A20P/SLC26A7/SLC26A9/ABCA11P/SLC16A6/SLC6A16/SLC9B1/ABCA3/SLC13A4/SLC28A1/SLCO2B1/SLC7A7/SLC22A13/SLC23A1/ABCA1/SLC16A8/SLC29A4/SLC13A2/ABCA13/SLC9A2/SLC5A9/ATP6V1G2/SLC8A1/SLC45A1/SLC18A2/SLC13A3/SLC5A12/SLC34A1	36	1	ENSG00000148942	35	ENSG00000145217/ENSG00000268104/ENSG00000106688/ENSG00000253598/ENSG00000163406/ENSG00000165449/ENSG00000127249/ENSG00000135740/ENSG00000197847/ENSG00000147606/ENSG00000174502/ENSG00000251595/ENSG00000108932/ENSG00000063127/ENSG00000164037/ENSG00000167972/ENSG00000164707/ENSG00000156222/ENSG00000137491/ENSG00000155465/ENSG00000172940/ENSG00000170482/ENSG00000165029/ENSG00000100156/ENSG00000164638…
MF	GO:0004867	serine-type endopeptidase inhibitor activity	13/993	68/13755	0.00101139	0.0298921	ENSG00000166535/ENSG00000122707/ENSG00000175121/ENSG00000160111/ENSG00000168703/ENSG00000135744/ENSG00000215018/ENSG00000124116/ENSG00000178172/ENSG00000214776/ENSG00000149131/ENSG00000117601/ENSG00000253309	A2ML1/RECK/WFDC5/CPAMD8/WFDC12/AGT/COL28A1/WFDC3/SPINK6/AC092821.1/SERPING1/SERPINC1/SERPINE3	13	0		13	ENSG00000166535/ENSG00000122707/ENSG00000175121/ENSG00000160111/ENSG00000168703/ENSG00000135744/ENSG00000215018/ENSG00000124116/ENSG00000178172/ENSG00000214776/ENSG00000149131/ENSG00000117601/ENSG00000253309
MF	GO:0004866	endopeptidase inhibitor activity	19/993	122/13755	0.00115419	0.0328945	ENSG00000166535/ENSG00000091106/ENSG00000012223/ENSG00000122707/ENSG00000224389/ENSG00000175121/ENSG00000160111/ENSG00000168703/ENSG00000135744/ENSG00000090512/ENSG00000255221/ENSG00000215018/ENSG00000255501/ENSG00000124116/ENSG00000178172/ENSG00000214776/ENSG00000149131/ENSG00000117601/ENSG00000253309	A2ML1/NLRC4/LTF/RECK/C4B/WFDC5/CPAMD8/WFDC12/AGT/FETUB/CARD17/COL28A1/CARD18/WFDC3/SPINK6/AC092821.1/SERPING1/SERPINC1/SERPINE3	19	0		19	ENSG00000166535/ENSG00000091106/ENSG00000012223/ENSG00000122707/ENSG00000224389/ENSG00000175121/ENSG00000160111/ENSG00000168703/ENSG00000135744/ENSG00000090512/ENSG00000255221/ENSG00000215018/ENSG00000255501/ENSG00000124116/ENSG00000178172/ENSG00000214776/ENSG00000149131/ENSG00000117601/ENSG00000253309
MF	GO:0004497	monooxygenase activity	13/993	70/13755	0.0013386	0.0368347	ENSG00000170271/ENSG00000205702/ENSG00000100197/ENSG00000059377/ENSG00000134716/ENSG00000186160/ENSG00000135929/ENSG00000124212/ENSG00000117009/ENSG00000079931/ENSG00000138135/ENSG00000186115/ENSG00000122787	FAXDC2/CYP2D7/CYP2D6/TBXAS1/CYP2J2/CYP4Z1/CYP27A1/PTGIS/KMO/MOXD1/CH25H/CYP4F2/AKR1D1	13	0		13	ENSG00000170271/ENSG00000205702/ENSG00000100197/ENSG00000059377/ENSG00000134716/ENSG00000186160/ENSG00000135929/ENSG00000124212/ENSG00000117009/ENSG00000079931/ENSG00000138135/ENSG00000186115/ENSG00000122787
MF	GO:0038024	cargo receptor activity	13/993	71/13755	0.00153261	0.039783	ENSG00000135218/ENSG00000164764/ENSG00000137648/ENSG00000147852/ENSG00000146700/ENSG00000184730/ENSG00000214279/ENSG00000074660/ENSG00000165029/ENSG00000123610/ENSG00000144648/ENSG00000166682/ENSG00000184012	CD36/SBSPON/TMPRSS4/VLDLR/SSC4D/APOBR/SCART1/SCARF1/ABCA1/TNFAIP6/ACKR2/TMPRSS5/TMPRSS2	13	0		13	ENSG00000135218/ENSG00000164764/ENSG00000137648/ENSG00000147852/ENSG00000146700/ENSG00000184730/ENSG00000214279/ENSG00000074660/ENSG00000165029/ENSG00000123610/ENSG00000144648/ENSG00000166682/ENSG00000184012
MF	GO:0005506	iron ion binding	19/993	125/13755	0.00154898	0.039783	ENSG00000170271/ENSG00000269858/ENSG00000148346/ENSG00000108839/ENSG00000205702/ENSG00000012223/ENSG00000100197/ENSG00000059377/ENSG00000134716/ENSG00000186160/ENSG00000135929/ENSG00000161544/ENSG00000124212/ENSG00000138336/ENSG00000102575/ENSG00000154198/ENSG00000179477/ENSG00000138135/ENSG00000186115	FAXDC2/EGLN2/LCN2/ALOX12/CYP2D7/LTF/CYP2D6/TBXAS1/CYP2J2/CYP4Z1/CYP27A1/CYGB/PTGIS/TET1/ACP5/CYP4Z2P/ALOX12B/CH25H/CYP4F2	19	1	ENSG00000138336	18	ENSG00000170271/ENSG00000269858/ENSG00000148346/ENSG00000108839/ENSG00000205702/ENSG00000012223/ENSG00000100197/ENSG00000059377/ENSG00000134716/ENSG00000186160/ENSG00000135929/ENSG00000161544/ENSG00000124212/ENSG00000102575/ENSG00000154198/ENSG00000179477/ENSG00000138135/ENSG00000186115
MF	GO:0008509	anion transmembrane transporter activity	32/993	256/13755	0.00163887	0.039783	ENSG00000145217/ENSG00000268104/ENSG00000106688/ENSG00000253598/ENSG00000155962/ENSG00000165449/ENSG00000101276/ENSG00000163959/ENSG00000181035/ENSG00000197847/ENSG00000147606/ENSG00000039987/ENSG00000167995/ENSG00000094755/ENSG00000174502/ENSG00000108932/ENSG00000063127/ENSG00000164707/ENSG00000188037/ENSG00000137491/ENSG00000155465/ENSG00000167614/ENSG00000172940/ENSG00000170482/ENSG00000165029…	SLC26A1/SLC6A14/SLC1A1/SLC10A5/CLIC2/SLC16A9/SLC52A3/SLC51A/SLC25A42/SLC22A20P/SLC26A7/BEST2/BEST1/GABRP/SLC26A9/SLC16A6/SLC6A16/SLC13A4/CLCN1/SLCO2B1/SLC7A7/TTYH1/SLC22A13/SLC23A1/ABCA1/SLC16A8/SLC13A2/GABRR2/CLDN4/SLC13A3/SLC5A12/SLC34A1	32	1	ENSG00000148942	31	ENSG00000145217/ENSG00000268104/ENSG00000106688/ENSG00000253598/ENSG00000155962/ENSG00000165449/ENSG00000101276/ENSG00000163959/ENSG00000181035/ENSG00000197847/ENSG00000147606/ENSG00000039987/ENSG00000167995/ENSG00000094755/ENSG00000174502/ENSG00000108932/ENSG00000063127/ENSG00000164707/ENSG00000188037/ENSG00000137491/ENSG00000155465/ENSG00000167614/ENSG00000172940/ENSG00000170482/ENSG00000165029…
MF	GO:0015293	symporter activity	17/993	107/13755	0.00164516	0.039783	ENSG00000268104/ENSG00000106688/ENSG00000253598/ENSG00000163406/ENSG00000165449/ENSG00000108932/ENSG00000063127/ENSG00000164707/ENSG00000156222/ENSG00000170482/ENSG00000100156/ENSG00000007216/ENSG00000117834/ENSG00000162426/ENSG00000158296/ENSG00000148942/ENSG00000131183	SLC6A14/SLC1A1/SLC10A5/SLC15A2/SLC16A9/SLC16A6/SLC6A16/SLC13A4/SLC28A1/SLC23A1/SLC16A8/SLC13A2/SLC5A9/SLC45A1/SLC13A3/SLC5A12/SLC34A1	17	1	ENSG00000148942	16	ENSG00000268104/ENSG00000106688/ENSG00000253598/ENSG00000163406/ENSG00000165449/ENSG00000108932/ENSG00000063127/ENSG00000164707/ENSG00000156222/ENSG00000170482/ENSG00000100156/ENSG00000007216/ENSG00000117834/ENSG00000162426/ENSG00000158296/ENSG00000131183
MF	GO:0030414	peptidase inhibitor activity	19/993	126/13755	0.00170375	0.0399881	ENSG00000166535/ENSG00000091106/ENSG00000012223/ENSG00000122707/ENSG00000224389/ENSG00000175121/ENSG00000160111/ENSG00000168703/ENSG00000135744/ENSG00000090512/ENSG00000255221/ENSG00000215018/ENSG00000255501/ENSG00000124116/ENSG00000178172/ENSG00000214776/ENSG00000149131/ENSG00000117601/ENSG00000253309	A2ML1/NLRC4/LTF/RECK/C4B/WFDC5/CPAMD8/WFDC12/AGT/FETUB/CARD17/COL28A1/CARD18/WFDC3/SPINK6/AC092821.1/SERPING1/SERPINC1/SERPINE3	19	0		19	ENSG00000166535/ENSG00000091106/ENSG00000012223/ENSG00000122707/ENSG00000224389/ENSG00000175121/ENSG00000160111/ENSG00000168703/ENSG00000135744/ENSG00000090512/ENSG00000255221/ENSG00000215018/ENSG00000255501/ENSG00000124116/ENSG00000178172/ENSG00000214776/ENSG00000149131/ENSG00000117601/ENSG00000253309
MF	GO:0004896	cytokine receptor activity	12/993	64/13755	0.00185915	0.041483	ENSG00000137070/ENSG00000163464/ENSG00000019582/ENSG00000159110/ENSG00000121966/ENSG00000168685/ENSG00000115602/ENSG00000113494/ENSG00000144648/ENSG00000183625/ENSG00000081985/ENSG00000115590	IL11RA/CXCR1/CD74/IFNAR2/CXCR4/IL7R/IL1RL1/PRLR/ACKR2/CCR3/IL12RB2/IL1R2	12	0		12	ENSG00000137070/ENSG00000163464/ENSG00000019582/ENSG00000159110/ENSG00000121966/ENSG00000168685/ENSG00000115602/ENSG00000113494/ENSG00000144648/ENSG00000183625/ENSG00000081985/ENSG00000115590
MF	GO:0061135	endopeptidase regulator activity	19/993	127/13755	0.00187141	0.041483	ENSG00000166535/ENSG00000091106/ENSG00000012223/ENSG00000122707/ENSG00000224389/ENSG00000175121/ENSG00000160111/ENSG00000168703/ENSG00000135744/ENSG00000090512/ENSG00000255221/ENSG00000215018/ENSG00000255501/ENSG00000124116/ENSG00000178172/ENSG00000214776/ENSG00000149131/ENSG00000117601/ENSG00000253309	A2ML1/NLRC4/LTF/RECK/C4B/WFDC5/CPAMD8/WFDC12/AGT/FETUB/CARD17/COL28A1/CARD18/WFDC3/SPINK6/AC092821.1/SERPING1/SERPINC1/SERPINE3	19	0		19	ENSG00000166535/ENSG00000091106/ENSG00000012223/ENSG00000122707/ENSG00000224389/ENSG00000175121/ENSG00000160111/ENSG00000168703/ENSG00000135744/ENSG00000090512/ENSG00000255221/ENSG00000215018/ENSG00000255501/ENSG00000124116/ENSG00000178172/ENSG00000214776/ENSG00000149131/ENSG00000117601/ENSG00000253309
MF	GO:0005254	chloride channel activity	11/993	56/13755	0.0019277	0.0415759	ENSG00000145217/ENSG00000155962/ENSG00000147606/ENSG00000039987/ENSG00000167995/ENSG00000094755/ENSG00000174502/ENSG00000188037/ENSG00000167614/ENSG00000111886/ENSG00000189143	SLC26A1/CLIC2/SLC26A7/BEST2/BEST1/GABRP/SLC26A9/CLCN1/TTYH1/GABRR2/CLDN4	11	0		11	ENSG00000145217/ENSG00000155962/ENSG00000147606/ENSG00000039987/ENSG00000167995/ENSG00000094755/ENSG00000174502/ENSG00000188037/ENSG00000167614/ENSG00000111886/ENSG00000189143
MF	GO:0015108	chloride transmembrane transporter activity	12/993	65/13755	0.00213351	0.0436549	ENSG00000145217/ENSG00000106688/ENSG00000155962/ENSG00000147606/ENSG00000039987/ENSG00000167995/ENSG00000094755/ENSG00000174502/ENSG00000188037/ENSG00000167614/ENSG00000111886/ENSG00000189143	SLC26A1/SLC1A1/CLIC2/SLC26A7/BEST2/BEST1/GABRP/SLC26A9/CLCN1/TTYH1/GABRR2/CLDN4	12	0		12	ENSG00000145217/ENSG00000106688/ENSG00000155962/ENSG00000147606/ENSG00000039987/ENSG00000167995/ENSG00000094755/ENSG00000174502/ENSG00000188037/ENSG00000167614/ENSG00000111886/ENSG00000189143
MF	GO:0043178	alcohol binding	12/993	65/13755	0.00213351	0.0436549	ENSG00000172345/ENSG00000088002/ENSG00000184060/ENSG00000154822/ENSG00000130203/ENSG00000148219/ENSG00000115896/ENSG00000176919/ENSG00000165029/ENSG00000007062/ENSG00000143858/ENSG00000147465	STARD5/SULT2B1/ADAP2/PLCL2/APOE/ASTN2/PLCL1/C8G/ABCA1/PROM1/SYT2/STAR	12	0		12	ENSG00000172345/ENSG00000088002/ENSG00000184060/ENSG00000154822/ENSG00000130203/ENSG00000148219/ENSG00000115896/ENSG00000176919/ENSG00000165029/ENSG00000007062/ENSG00000143858/ENSG00000147465
